# Supplementary material for: Bis(but-2-enoato-κO)tri­phenyl­bis­muth(V)
Source: Acta Crystallogr Sect E Struct Rep Online. 2013 May 18;69(Pt 6):m333. doi: 10.1107/S1600536813013317 (PMC3684893; doi:10.1107/S1600536813013317)
Supplement: Supplementary file 1 [file e-69-0m333-sup1.cif]

##############################################################################
#                                                                            #
# This CIF contains the data in a paper accepted for publication in          #
# Acta Crystallographica Section E. It conforms to the requirements of       #
# Notes for Authors for Acta Crystallographica Section E, and has been       #
# peer reviewed under the auspices of the IUCr Commission on Journals.       #
#                                                                            #
# Full details of the Crystallographic Information File format               #
# are given in the paper "The Crystallographic Information File (CIF):       #
# a New Standard Archive File for Crystallography" by S. R. Hall, F. H.      #
# Allen and I. D. Brown [Acta Cryst. (1991), A47, 655-685].                  #
#                                                                            #
# The current version of the core CIF dictionary is obtainable from          #
# ftp://ftp.iucr.org/pub/cif_core.dic.                                       #
#                                                                            #
# Software is freely available for graphical display of the structure(s)     #
# in this CIF. For information consult the CIF software page                 #
# http://www.iucr.org/resources/cif/software.                                #
#                                                                            #
# This file may be used for bona fide research purposes within the           #
# scientific community so long as proper attribution is given to the journal # 
# article from which it was obtained.                                        #
#                                                                            #
##############################################################################
data_I
_audit_creation_method     'WinGX routine CIF_UPDATE'
_chemical_name_systematic
;
Bis(but-2-enoato-\k<i>O</i>)triphenylbismuth(V)
;
_chemical_formula_moiety     'C26 H25 Bi O4'
_chemical_formula_sum     'C26 H25 Bi O4'
_chemical_formula_iupac     '[Bi (C6 H5)3 (C4 H5 O2)2]'
_chemical_formula_weight     610.44
_symmetry_space_group_name_Hall     '-P 1'
_space_group_crystal_system     triclinic
_space_group_name_H-M_alt     'P -1'
loop_
    _space_group_symop_operation_xyz
    'x, y, z'
    '-x, -y, -z'
_cell_length_a     10.4710(3)
_cell_length_b     10.4957(3)
_cell_length_c     11.9774(3)
_cell_angle_alpha     84.941(2)
_cell_angle_beta     83.633(2)
_cell_angle_gamma     69.084(3)
_cell_volume     1220.32(6)
_cell_formula_units_Z     2
_cell_measurement_reflns_used     9953
_cell_measurement_theta_min     3.4212
_cell_measurement_theta_max     32.8276
_cell_measurement_temperature     293(2)
_exptl_crystal_description     sphere
_exptl_crystal_colour     colourless
_exptl_crystal_size_rad     0.09
_exptl_crystal_density_diffrn     1.661
_exptl_crystal_density_method     'not measured'
_exptl_crystal_F_000     592
_exptl_absorpt_coefficient_mu     7.251
_exptl_absorpt_correction_type     multi-scan
_exptl_absorpt_process_details
;
(CrysAlis PRO; Agilent, 2011)
;
_exptl_absorpt_correction_T_min     0.8104
_exptl_absorpt_correction_T_max     1
_exptl_special_details     ?
_diffrn_ambient_temperature     293(2)
_diffrn_radiation_type     MoK\a
_diffrn_radiation_wavelength     0.71073
_diffrn_radiation_monochromator     graphite
_diffrn_measurement_device_type     'Agilent Xcalibur (Sapphire3, Gemini)'
_diffrn_measurement_method     '\w scans'
_diffrn_detector_area_resol_mean     16.0302
_diffrn_reflns_number     17262
_diffrn_reflns_av_R_equivalents     0.0244
_diffrn_reflns_theta_min     3.43
_diffrn_reflns_theta_max     26.37
_diffrn_reflns_theta_full     26.37
_diffrn_measured_fraction_theta_max     0.993
_diffrn_measured_fraction_theta_full     0.993
_diffrn_reflns_limit_h_min     -13
_diffrn_reflns_limit_h_max     13
_diffrn_reflns_limit_k_min     -13
_diffrn_reflns_limit_k_max     13
_diffrn_reflns_limit_l_min     -14
_diffrn_reflns_limit_l_max     14
_refine_special_details
;
Refinement of <i>F</i>^2^ against ALL reflections. The weighted <i>R</i>-factor
<i>wR</i> and goodness of fit <i>S</i> are based on <i>F</i>^2^, conventional
<i>R</i>-factors <i>R</i> are based on <i>F</i>, with <i>F</i> set to zero for
negative <i>F</i>^2^. The threshold expression of <i>F</i>^2^ >
\s(<i>F</i>^2^) is used only for calculating <i>R</i>-factors(gt) <i>etc</i>.
and is not relevant to the choice of reflections for refinement.
<i>R</i>-factors based on <i>F</i>^2^ are statistically about twice as large
as those based on <i>F</i>, and <i>R</i>- factors based on ALL data will be
even larger.
;
_reflns_number_total     4946
_reflns_number_gt     4620
_reflns_threshold_expression     I>2\s(I)
_refine_ls_structure_factor_coef     Fsqd
_refine_ls_matrix_type     full
_refine_ls_R_factor_all     0.0228
_refine_ls_R_factor_gt     0.0199
_refine_ls_wR_factor_ref     0.0501
_refine_ls_goodness_of_fit_ref     1.114
_refine_ls_restrained_S_all     1.114
_refine_ls_number_reflns     4946
_refine_ls_number_parameters     280
_refine_ls_number_restraints     2
_refine_ls_hydrogen_treatment     constr
_refine_ls_weighting_scheme     calc
_refine_ls_weighting_details
         'calc w=1/[\s^2^(Fo^2^)+(0.0212P)^2^+0.9058P] where P=(Fo^2^+2Fc^2^)/3'
_atom_sites_solution_hydrogens     geom
_atom_sites_solution_primary     direct
_atom_sites_solution_secondary     difmap
_refine_ls_shift/su_max     0.001
_refine_ls_shift/su_mean     0
_refine_diff_density_max     0.646
_refine_diff_density_min     -0.843
_refine_ls_extinction_method     none
loop_
    _atom_type_symbol
    _atom_type_description
    _atom_type_scat_dispersion_real
    _atom_type_scat_dispersion_imag
    _atom_type_scat_source
    Bi Bi -4.1077 10.2566
                         'International Tables Vol C Tables 4.2.6.8 and 6.1.1.4'
    C C 0.0033 0.0016 'International Tables Vol C Tables 4.2.6.8 and 6.1.1.4'
    O O 0.0106 0.006 'International Tables Vol C Tables 4.2.6.8 and 6.1.1.4'
    H H 0 0 'International Tables Vol C Tables 4.2.6.8 and 6.1.1.4'
_computing_data_collection
;
CrysAlis PRO (Agilent, 2011)
;
_computing_cell_refinement
;
CrysAlis PRO (Agilent, 2011)
;
_computing_data_reduction
;
CrysAlis RED (Agilent, 2011)
;
_computing_structure_solution     'SHELXS97 (Sheldrick, 2008)'
_computing_structure_refinement     'SHELXL97 (Sheldrick, 2008)'
_computing_molecular_graphics     'Mercury (Macrae <i>et al.</i>, 2006)'
_computing_publication_material     '<i>publCIF</i> (Westrip, 2010)'
loop_
    _atom_site_type_symbol
    _atom_site_label
    _atom_site_fract_x
    _atom_site_fract_y
    _atom_site_fract_z
    _atom_site_U_iso_or_equiv
    _atom_site_adp_type
    _atom_site_calc_flag
    _atom_site_refinement_flags
    _atom_site_occupancy
    _atom_site_disorder_assembly
    _atom_site_disorder_group
    Bi Bi 0.714269(12) 0.636573(11) 0.737494(10) 0.03886(5) Uani d . 1 . .
    O O1A 0.4935(3) 0.6470(3) 0.7972(2) 0.0561(7) Uani d . 1 . .
    O O1B 0.9413(3) 0.5981(3) 0.6880(2) 0.0595(7) Uani d . 1 . .
    O O2A 0.4728(3) 0.8624(3) 0.7607(2) 0.0574(7) Uani d . 1 . .
    O O2B 0.8411(3) 0.8212(3) 0.6718(2) 0.0552(6) Uani d . 1 . .
    C C1 0.6556(3) 0.6872(3) 0.5635(3) 0.0416(7) Uani d . 1 . .
    C C2 0.6338(4) 0.8145(4) 0.5113(3) 0.0564(9) Uani d . 1 . .
    H H2 0.6465 0.8833 0.5476 0.068 Uiso calc R 1 . .
    C C1A 0.4227(4) 0.7768(4) 0.7950(3) 0.0479(8) Uani d . 1 . .
    C C1B 0.9455(4) 0.7179(4) 0.6631(3) 0.0485(8) Uani d . 1 . .
    C C3 0.5922(5) 0.8372(5) 0.4026(4) 0.0679(12) Uani d . 1 . .
    H H3 0.5777 0.922 0.3652 0.082 Uiso calc R 1 . .
    C C2A 0.2745(4) 0.8208(5) 0.8375(3) 0.0598(10) Uani d . 1 . .
    H H2A 0.2218 0.9128 0.8278 0.072 Uiso calc R 1 . .
    C C2B 1.0828(4) 0.7244(5) 0.6218(4) 0.0641(11) Uani d . 1 . .
    H H2B 1.1585 0.644 0.6247 0.077 Uiso calc R 1 . .
    C C4 0.5722(4) 0.7356(5) 0.3504(3) 0.0663(12) Uani d . 1 . .
    H H4 0.5431 0.7525 0.2782 0.08 Uiso calc R 1 . .
    C C3A 0.2156(5) 0.7417(6) 0.8858(4) 0.0697(12) Uani d . 1 . .
    H H3A 0.2683 0.6494 0.8926 0.084 Uiso calc R 1 . .
    C C3B 1.1031(4) 0.8329(5) 0.5829(3) 0.0617(11) Uani d . 1 . .
    H H3B 1.0262 0.9124 0.5813 0.074 Uiso calc R 1 . .
    C C5 0.5947(5) 0.6103(5) 0.4032(4) 0.0650(11) Uani d . 1 . .
    H H5 0.5815 0.5421 0.3664 0.078 Uiso calc R 1 . .
    C C4A 0.0675(5) 0.7837(6) 0.9334(4) 0.0850(16) Uani d . 1 . .
    H H4A1 0.0634 0.753 1.0111 0.127 Uiso calc R 1 . .
    H H4A2 0.0192 0.7435 0.8922 0.127 Uiso calc R 1 . .
    H H4A3 0.0258 0.8814 0.927 0.127 Uiso calc R 1 . .
    C C4B 1.2384(5) 0.8463(6) 0.5391(4) 0.0845(16) Uani d . 1 . .
    H H4B3 1.2241 0.9396 0.5143 0.127 Uiso calc R 1 . .
    H H4B2 1.2778 0.7886 0.477 0.127 Uiso calc R 1 . .
    H H4B1 1.2995 0.8194 0.5979 0.127 Uiso calc R 1 . .
    C C6 0.6372(4) 0.5830(4) 0.5115(3) 0.0553(9) Uani d . 1 . .
    H H6 0.6529 0.4975 0.5478 0.066 Uiso calc R 1 . .
    C C7 0.7323(3) 0.7074(4) 0.9006(3) 0.0424(7) Uani d . 1 . .
    C C8 0.7989(5) 0.6056(5) 0.9773(3) 0.0664(11) Uani d . 1 . .
    H H8 0.8324 0.5141 0.9602 0.08 Uiso calc R 1 . .
    C C9 0.8137(6) 0.6466(7) 1.0826(4) 0.0850(16) Uani d U 1 . .
    H H9 0.8588 0.5815 1.1364 0.102 Uiso calc R 1 . .
    C C10 0.7615(6) 0.7831(7) 1.1063(4) 0.0817(16) Uani d U 1 . .
    H H10 0.7706 0.8091 1.1764 0.098 Uiso calc R 1 . .
    C C11 0.6975(5) 0.8790(6) 1.0283(5) 0.0787(14) Uani d . 1 . .
    H H11 0.6639 0.9705 1.0452 0.094 Uiso calc R 1 . .
    C C12 0.6811(4) 0.8437(4) 0.9245(4) 0.0620(11) Uani d . 1 . .
    H H12 0.6365 0.9102 0.8714 0.074 Uiso calc R 1 . .
    C C13 0.7740(5) 0.4106(4) 0.7598(3) 0.0580(11) Uani d . 1 . .
    C C14 0.8981(6) 0.3282(4) 0.7091(4) 0.0794(15) Uani d . 1 . .
    H H14 0.9579 0.367 0.6695 0.095 Uiso calc R 1 . .
    C C15 0.9322(8) 0.1884(5) 0.7176(6) 0.105(2) Uani d . 1 . .
    H H15 1.0151 0.1318 0.684 0.126 Uiso calc R 1 . .
    C C16 0.8411(10) 0.1335(6) 0.7771(6) 0.121(3) Uani d U 1 . .
    H H16 0.8641 0.0391 0.7828 0.145 Uiso calc R 1 . .
    C C17 0.7176(8) 0.2141(6) 0.8281(6) 0.105(2) Uani d U 1 . .
    H H17 0.6576 0.1751 0.8671 0.126 Uiso calc R 1 . .
    C C18 0.6848(6) 0.3539(5) 0.8202(4) 0.0782(15) Uani d . 1 . .
    H H18 0.6027 0.4101 0.8553 0.094 Uiso calc R 1 . .
loop_
    _atom_site_aniso_label
    _atom_site_aniso_U_11
    _atom_site_aniso_U_22
    _atom_site_aniso_U_33
    _atom_site_aniso_U_12
    _atom_site_aniso_U_13
    _atom_site_aniso_U_23
    Bi 0.04616(8) 0.02998(7) 0.04346(8) -0.01683(5) -0.00534(5) -0.00091(5)
    O1A 0.0565(16) 0.0633(17) 0.0606(16) -0.0385(14) -0.0047(12) 0.0079(13)
    O1B 0.0508(15) 0.0522(16) 0.0720(18) -0.0142(12) 0.0046(13) -0.0134(14)
    O2A 0.0568(16) 0.0524(16) 0.0637(17) -0.0219(13) -0.0041(13) 0.0029(13)
    O2B 0.0543(16) 0.0501(15) 0.0643(17) -0.0235(13) -0.0009(12) -0.0026(12)
    C1 0.0444(18) 0.0370(17) 0.0413(18) -0.0136(14) -0.0008(14) 0.0014(14)
    C2 0.064(2) 0.046(2) 0.060(2) -0.0233(18) -0.0027(19) 0.0064(18)
    C1A 0.0438(19) 0.059(2) 0.0399(18) -0.0153(17) -0.0087(15) -0.0013(16)
    C1B 0.0429(19) 0.056(2) 0.0445(19) -0.0155(17) 0.0027(15) -0.0108(16)
    C3 0.072(3) 0.067(3) 0.057(3) -0.021(2) -0.004(2) 0.024(2)
    C2A 0.057(2) 0.067(3) 0.056(2) -0.021(2) -0.0122(18) 0.003(2)
    C2B 0.045(2) 0.067(3) 0.078(3) -0.0170(19) 0.005(2) -0.012(2)
    C4 0.057(2) 0.096(4) 0.043(2) -0.025(2) -0.0034(18) 0.007(2)
    C3A 0.064(3) 0.092(3) 0.062(3) -0.039(3) -0.013(2) 0.010(2)
    C3B 0.057(2) 0.087(3) 0.049(2) -0.036(2) -0.0039(18) 0.000(2)
    C5 0.068(3) 0.078(3) 0.054(2) -0.029(2) -0.008(2) -0.011(2)
    C4A 0.052(3) 0.129(5) 0.078(3) -0.042(3) 0.000(2) 0.008(3)
    C4B 0.066(3) 0.133(5) 0.070(3) -0.059(3) 0.000(2) 0.005(3)
    C6 0.069(3) 0.048(2) 0.053(2) -0.0231(19) -0.0108(19) -0.0015(17)
    C7 0.0435(18) 0.0462(19) 0.0433(18) -0.0229(15) 0.0007(14) -0.0077(15)
    C8 0.094(3) 0.063(3) 0.051(2) -0.040(2) -0.007(2) 0.003(2)
    C9 0.116(4) 0.119(4) 0.043(2) -0.070(4) -0.014(2) 0.011(3)
    C10 0.097(4) 0.124(4) 0.050(3) -0.071(4) 0.021(3) -0.036(3)
    C11 0.068(3) 0.089(4) 0.086(4) -0.030(3) 0.005(3) -0.049(3)
    C12 0.056(2) 0.056(2) 0.078(3) -0.0197(19) -0.006(2) -0.025(2)
    C13 0.092(3) 0.0321(18) 0.056(2) -0.0221(19) -0.034(2) 0.0034(16)
    C14 0.111(4) 0.039(2) 0.081(3) -0.010(2) -0.031(3) -0.011(2)
    C15 0.156(6) 0.042(3) 0.106(4) -0.007(3) -0.048(4) -0.014(3)
    C16 0.206(8) 0.043(3) 0.126(5) -0.036(4) -0.104(5) 0.017(3)
    C17 0.172(6) 0.055(3) 0.114(5) -0.061(4) -0.079(4) 0.034(3)
    C18 0.117(4) 0.049(2) 0.085(3) -0.044(3) -0.043(3) 0.022(2)
_geom_special_details
;
All s.u.'s (except the s.u. in the dihedral angle between two l.s. planes) are
estimated using the full covariance matrix. The cell e.s.d.'s are taken into
account individually in the estimation of e.s.d.'s in distances, angles and
torsion angles; correlations between e.s.d.'s in cell parameters are only used
when they are defined by crystal symmetry. An approximate (isotropic)
treatment of cell e.s.d.'s is used for estimating e.s.d.'s involving l.s.
planes.
;
loop_
    _geom_bond_atom_site_label_1
    _geom_bond_atom_site_label_2
    _geom_bond_site_symmetry_2
    _geom_bond_distance
    _geom_bond_publ_flag
    Bi C7 . 2.201(3) ?
    Bi C1 . 2.205(3) ?
    Bi C13 . 2.226(4) ?
    Bi O1B . 2.283(3) ?
    Bi O1A . 2.309(2) ?
    Bi O2A . 2.787(3) ?
    Bi O2B . 2.734(3) ?
    O1A C1A . 1.297(5) ?
    O1B C1B . 1.281(5) ?
    O2A C1A . 1.215(4) ?
    O2B C1B . 1.237(4) ?
    C1 C2 . 1.376(5) ?
    C1 C6 . 1.385(5) ?
    C2 C3 . 1.392(6) ?
    C2 H2 . 0.93 ?
    C1A C2A . 1.495(5) ?
    C1B C2B . 1.491(5) ?
    C3 C4 . 1.369(7) ?
    C3 H3 . 0.93 ?
    C2A C3A . 1.268(6) ?
    C2A H2A . 0.93 ?
    C2B C3B . 1.271(6) ?
    C2B H2B . 0.93 ?
    C4 C5 . 1.360(6) ?
    C4 H4 . 0.93 ?
    C3A C4A . 1.511(6) ?
    C3A H3A . 0.93 ?
    C3B C4B . 1.506(6) ?
    C3B H3B . 0.93 ?
    C5 C6 . 1.391(6) ?
    C5 H5 . 0.93 ?
    C4A H4A1 . 0.96 ?
    C4A H4A2 . 0.96 ?
    C4A H4A3 . 0.96 ?
    C4B H4B3 . 0.96 ?
    C4B H4B2 . 0.96 ?
    C4B H4B1 . 0.96 ?
    C6 H6 . 0.93 ?
    C7 C12 . 1.380(5) ?
    C7 C8 . 1.382(6) ?
    C8 C9 . 1.409(6) ?
    C8 H8 . 0.93 ?
    C9 C10 . 1.381(8) ?
    C9 H9 . 0.93 ?
    C10 C11 . 1.352(8) ?
    C10 H10 . 0.93 ?
    C11 C12 . 1.373(6) ?
    C11 H11 . 0.93 ?
    C12 H12 . 0.93 ?
    C13 C14 . 1.386(7) ?
    C13 C18 . 1.386(6) ?
    C14 C15 . 1.377(7) ?
    C14 H14 . 0.93 ?
    C15 C16 . 1.385(10) ?
    C15 H15 . 0.93 ?
    C16 C17 . 1.377(11) ?
    C16 H16 . 0.93 ?
    C17 C18 . 1.380(7) ?
    C17 H17 . 0.93 ?
    C18 H18 . 0.93 ?
loop_
    _geom_angle_atom_site_label_1
    _geom_angle_atom_site_label_2
    _geom_angle_atom_site_label_3
    _geom_angle_site_symmetry_1
    _geom_angle_site_symmetry_3
    _geom_angle
    _geom_angle_publ_flag
    C7 Bi C1 . . 148.62(13) ?
    C7 Bi C13 . . 106.20(13) ?
    C1 Bi C13 . . 105.10(13) ?
    C7 Bi O1B . . 90.15(11) ?
    C1 Bi O1B . . 94.14(11) ?
    C13 Bi O1B . . 86.30(14) ?
    C7 Bi O1A . . 89.80(11) ?
    C1 Bi O1A . . 89.73(11) ?
    C13 Bi O1A . . 86.65(14) ?
    O1B Bi O1A . . 172.64(9) ?
    C7 Bi O2B . . 78.59(10) ?
    C1 Bi O2B . . 80.12(11) ?
    C13 Bi O2B . . 137.31(14) ?
    O1B Bi O2B . . 51.02(9) ?
    O1A Bi O2B . . 136.05(9) ?
    C1A O1A Bi . . 104.0(2) ?
    C1B O1B Bi . . 103.8(2) ?
    C1B O2B Bi . . 83.6(2) ?
    C2 C1 C6 . . 122.2(3) ?
    C2 C1 Bi . . 122.7(3) ?
    C6 C1 Bi . . 115.1(2) ?
    C1 C2 C3 . . 118.0(4) ?
    C1 C2 H2 . . 121 ?
    C3 C2 H2 . . 121 ?
    O2A C1A O1A . . 122.4(3) ?
    O2A C1A C2A . . 119.5(4) ?
    O1A C1A C2A . . 118.1(3) ?
    O2B C1B O1B . . 121.6(3) ?
    O2B C1B C2B . . 122.4(4) ?
    O1B C1B C2B . . 115.9(3) ?
    C4 C3 C2 . . 120.5(4) ?
    C4 C3 H3 . . 119.7 ?
    C2 C3 H3 . . 119.7 ?
    C3A C2A C1A . . 124.7(4) ?
    C3A C2A H2A . . 117.6 ?
    C1A C2A H2A . . 117.6 ?
    C3B C2B C1B . . 124.2(4) ?
    C3B C2B H2B . . 117.9 ?
    C1B C2B H2B . . 117.9 ?
    C5 C4 C3 . . 120.6(4) ?
    C5 C4 H4 . . 119.7 ?
    C3 C4 H4 . . 119.7 ?
    C2A C3A C4A . . 126.0(5) ?
    C2A C3A H3A . . 117 ?
    C4A C3A H3A . . 117 ?
    C2B C3B C4B . . 126.8(5) ?
    C2B C3B H3B . . 116.6 ?
    C4B C3B H3B . . 116.6 ?
    C4 C5 C6 . . 120.7(4) ?
    C4 C5 H5 . . 119.6 ?
    C6 C5 H5 . . 119.6 ?
    C3A C4A H4A1 . . 109.5 ?
    C3A C4A H4A2 . . 109.5 ?
    H4A1 C4A H4A2 . . 109.5 ?
    C3A C4A H4A3 . . 109.5 ?
    H4A1 C4A H4A3 . . 109.5 ?
    H4A2 C4A H4A3 . . 109.5 ?
    C3B C4B H4B3 . . 109.5 ?
    C3B C4B H4B2 . . 109.5 ?
    H4B3 C4B H4B2 . . 109.5 ?
    C3B C4B H4B1 . . 109.5 ?
    H4B3 C4B H4B1 . . 109.5 ?
    H4B2 C4B H4B1 . . 109.5 ?
    C1 C6 C5 . . 117.9(4) ?
    C1 C6 H6 . . 121 ?
    C5 C6 H6 . . 121 ?
    C12 C7 C8 . . 122.4(4) ?
    C12 C7 Bi . . 122.4(3) ?
    C8 C7 Bi . . 115.1(3) ?
    C7 C8 C9 . . 117.0(5) ?
    C7 C8 H8 . . 121.5 ?
    C9 C8 H8 . . 121.5 ?
    C10 C9 C8 . . 120.4(5) ?
    C10 C9 H9 . . 119.8 ?
    C8 C9 H9 . . 119.8 ?
    C11 C10 C9 . . 120.4(4) ?
    C11 C10 H10 . . 119.8 ?
    C9 C10 H10 . . 119.8 ?
    C10 C11 C12 . . 121.2(5) ?
    C10 C11 H11 . . 119.4 ?
    C12 C11 H11 . . 119.4 ?
    C11 C12 C7 . . 118.6(5) ?
    C11 C12 H12 . . 120.7 ?
    C7 C12 H12 . . 120.7 ?
    C14 C13 C18 . . 120.7(4) ?
    C14 C13 Bi . . 119.4(3) ?
    C18 C13 Bi . . 119.9(3) ?
    C15 C14 C13 . . 119.6(6) ?
    C15 C14 H14 . . 120.2 ?
    C13 C14 H14 . . 120.2 ?
    C14 C15 C16 . . 119.0(7) ?
    C14 C15 H15 . . 120.5 ?
    C16 C15 H15 . . 120.5 ?
    C17 C16 C15 . . 122.1(5) ?
    C17 C16 H16 . . 118.9 ?
    C15 C16 H16 . . 118.9 ?
    C16 C17 C18 . . 118.6(7) ?
    C16 C17 H17 . . 120.7 ?
    C18 C17 H17 . . 120.7 ?
    C17 C18 C13 . . 120.0(6) ?
    C17 C18 H18 . . 120 ?
    C13 C18 H18 . . 120 ?
loop_
    _geom_hbond_atom_site_label_D
    _geom_hbond_atom_site_label_H
    _geom_hbond_atom_site_label_A
    _geom_hbond_site_symmetry_A
    _geom_hbond_distance_DH
    _geom_hbond_distance_HA
    _geom_hbond_distance_DA
    _geom_hbond_angle_DHA
    C3 H3 O2A 2_676 0.93 2.53 3.450(6) 171
    C4B H4B1 C1A 1_655 0.96 2.74 3.683(6) 167.0
    C4B H4B1 C2A 1_655 0.96 2.85 3.613(7) 136.7
data_global
_journal_date_recd_electronic     2013-04-30
_journal_date_accepted     2013-05-14
_journal_name_full     'Acta Crystallographica, Section E'
_journal_year     2013
_journal_volume     69
_journal_issue      6
_journal_page_first     m333
_journal_page_last     m333
_journal_paper_category     QM
_journal_paper_doi     10.1107/S1600536813013317
_journal_coeditor_code     LH5612
_publ_contact_author_name     'Pavel V. Andreev'
_publ_contact_author_address
;
Department of Physics,
N. I. Lobachevsky State University of Nizhni Novgorod, 603950, pr. Gagarina,
23-3 Nizhni Novgorod, Russia
;
_publ_contact_author_email     'andreev@phys.unn.ru'
_publ_contact_author_phone     '7(831)4623003'
_publ_section_title
;
Bis(but-2-enoato-\k<i>O</i>)triphenylbismuth(V)
;
loop_
    _publ_author_name
    _publ_author_footnote
    _publ_author_address
    'Andreev, Pavel V.' .
;
Department of Physics,
N. I. Lobachevsky State University of Nizhni Novgorod, 603950, pr. Gagarina,
23-3 Nizhni Novgorod, Russia
;
    'Somov, Nikolay V.' .
;
Department of Physics,
N. I. Lobachevsky State University of Nizhni Novgorod, 603950, pr. Gagarina,
23-3 Nizhni Novgorod, Russia
;
    'Kalistratova, Olga S.' .
;
Department of Chemistry,
N. I. Lobachevsky State University of Nizhni Novgorod, 603950, pr. Gagarina,
23-2 Nizhni Novgorod, Russia
;
    'Gushchin, Alexey V.' .
;
Department of Chemistry,
N. I. Lobachevsky State University of Nizhni Novgorod, 603950, pr. Gagarina,
23-2 Nizhni Novgorod, Russia
;
    'Chuprunov, Evgeny V.' .
;
Department of Physics,
N. I. Lobachevsky State University of Nizhni Novgorod, 603950, pr. Gagarina,
23-3 Nizhni Novgorod, Russia
;
