# Supplementary material for: Bis(but-2-enoato-κO)tri­phenyl­bis­muth(V)
Source: Acta Crystallogr Sect E Struct Rep Online. 2013 May 18;69(Pt 6):m333. doi: 10.1107/S1600536813013317 (PMC3684893; doi:10.1107/S1600536813013317)
Supplement: Supplementary file 2 [file e-69-0m333-Isup2.hkl]

# 
# h,k,l, Fc-squared, Fo-squared, sigma(Fo-squared) and status flag 
# 
data_I
_shelx_title ' dk_tfb in P-1' 
_shelx_refln_list_code          4 
_shelx_F_calc_maximum      241.99 
_exptl_crystal_F_000       592.00 
_reflns_d_resolution_high  0.8000 
 
loop_ 
 _symmetry_equiv_pos_as_xyz 
 'x, y, z' 
 '-x, -y, -z' 
 
_cell_length_a    10.4710 
_cell_length_b    10.4957 
_cell_length_c    11.9774 
_cell_angle_alpha  84.941 
_cell_angle_beta   83.633 
_cell_angle_gamma  69.084 
 
_shelx_F_squared_multiplier     1.000 
 
loop_ 
 _refln_index_h 
 _refln_index_k 
 _refln_index_l 
 _refln_F_squared_calc 
 _refln_F_squared_meas 
 _refln_F_squared_sigma 
 _refln_observed_status 
   2   0   0    24951.09    22679.90    241.19 o 
   3   0   0     7050.24     7345.66    100.37 o 
   4   0   0     5434.48     5957.73     93.61 o 
   5   0   0     9622.86     9777.59     83.62 o 
   6   0   0      942.45      931.59     26.43 o 
   7   0   0     3188.31     3221.08     44.97 o 
   8   0   0      338.97      366.16     23.02 o 
   9   0   0     2066.33     2102.57     48.14 o 
  10   0   0      418.62      447.31     30.27 o 
  11   0   0      232.40      207.23     20.50 o 
  12   0   0      255.15      251.66     28.24 o 
 -11   1   0        5.64        7.39     16.31 o 
 -10   1   0      936.21     1007.87     45.04 o 
  -9   1   0      214.35      220.27     21.40 o 
  -8   1   0     3027.97     3139.50     69.53 o 
  -7   1   0      705.20      752.89     31.05 o 
  -6   1   0     1089.95     1077.74     34.83 o 
  -5   1   0     3399.98     3676.68     45.69 o 
  -4   1   0      171.98      206.43     11.87 o 
  -3   1   0    14665.18    14577.48    113.99 o 
  -2   1   0      334.73      457.72     15.11 o 
  -1   1   0    17587.06    17695.29    204.37 o 
   2   1   0    31690.49    28646.29    219.16 o 
   3   1   0      665.46      769.05      9.56 o 
   4   1   0    10721.02    11060.47    134.04 o 
   5   1   0     1938.95     2200.24     35.17 o 
   6   1   0     4136.67     4268.36     49.87 o 
   7   1   0     1964.65     1975.43     26.08 o 
   8   1   0     2115.36     2060.43     34.54 o 
   9   1   0     1964.35     1965.85     39.69 o 
  10   1   0       41.63       18.69      8.82 o 
  11   1   0      651.81      640.92     24.64 o 
  12   1   0       29.80       24.81     18.96 o 
 -11   2   0      326.36      381.11     32.33 o 
 -10   2   0      526.94      529.81     34.53 o 
  -9   2   0      385.18      444.25     29.60 o 
  -8   2   0     1501.36     1544.48     69.97 o 
  -7   2   0       62.02       70.56      6.00 o 
  -6   2   0     5532.79     5235.33     66.26 o 
  -5   2   0     1201.17     1172.53     20.59 o 
  -4   2   0     7447.89     7085.28     61.90 o 
  -3   2   0     3841.18     3928.50     36.13 o 
  -2   2   0     3250.43     3416.45     25.18 o 
  -1   2   0    23869.69    21978.65    133.49 o 
   0   2   0    21966.12    20046.58    145.38 o 
   1   2   0    25858.73    23102.85    583.83 o 
   2   2   0      106.09      190.26      5.51 o 
   3   2   0     9850.83    10052.64     55.85 o 
   4   2   0     4923.45     4983.27     34.68 o 
   5   2   0     9113.54     9450.11     60.46 o 
   6   2   0     3378.35     3390.02     29.73 o 
   7   2   0      122.77      131.46      6.47 o 
   8   2   0     4106.81     4229.31     60.89 o 
   9   2   0      122.33      136.38      6.64 o 
  10   2   0     1355.26     1535.90     35.86 o 
  11   2   0      410.16      441.27     21.00 o 
  12   2   0      158.17      156.90     33.25 o 
 -10   3   0        4.16        1.16     15.71 o 
  -9   3   0     1371.05     1472.90     52.93 o 
  -8   3   0      197.77      212.47     21.27 o 
  -7   3   0     1309.13     1332.24     34.74 o 
  -6   3   0     1502.27     1421.75     47.23 o 
  -5   3   0     1668.59     1750.09     26.14 o 
  -4   3   0     9845.86     9601.64    116.38 o 
  -3   3   0      717.30      848.45     13.99 o 
  -2   3   0    10306.53    10849.87     90.44 o 
  -1   3   0     3472.51     3225.17     30.57 o 
   0   3   0     5845.63     6052.87     47.20 o 
   1   3   0    11927.39    11965.88     72.18 o 
   2   3   0     3058.31     3274.99     27.28 o 
   3   3   0     8697.95     8968.13     50.00 o 
   4   3   0        3.60       28.23      3.39 o 
   5   3   0    10754.98    10994.75     65.89 o 
   6   3   0      683.78      744.60     16.77 o 
   7   3   0     2968.37     2967.86     31.85 o 
   8   3   0     2315.05     2281.08     31.43 o 
   9   3   0      344.41      336.08     11.05 o 
  10   3   0     1858.93     1915.99     53.78 o 
  11   3   0        7.74       -0.08     10.93 o 
  12   3   0      603.14      589.53     29.25 o 
 -10   4   0      338.52      370.35     31.03 o 
  -9   4   0      494.26      502.51     49.14 o 
  -8   4   0      254.78      274.05     23.82 o 
  -7   4   0     1739.39     1743.74     41.90 o 
  -6   4   0      235.58      202.67     11.45 o 
  -5   4   0     6622.15     6333.14    148.53 o 
  -4   4   0      675.67      703.49     18.56 o 
  -3   4   0     6126.00     5994.82    111.65 o 
  -2   4   0     5433.79     5594.84     60.31 o 
  -1   4   0     4589.77     4439.76     36.71 o 
   0   4   0    26114.22    25781.44    162.09 o 
   1   4   0       20.79       42.17      3.55 o 
   2   4   0    16380.23    15680.59     91.70 o 
   3   4   0      313.64      330.09      7.87 o 
   4   4   0    11036.46    10907.76     81.46 o 
   5   4   0     3737.62     3611.34     31.98 o 
   6   4   0      961.31      961.65     15.22 o 
   7   4   0     4167.89     4136.29     65.74 o 
   8   4   0       58.26       64.65      5.42 o 
   9   4   0     3213.43     3364.44     81.94 o 
  10   4   0      448.31      354.42     20.67 o 
  11   4   0      618.41      659.15     29.40 o 
  12   4   0      302.09      271.89     21.30 o 
  -9   5   0        2.62       -9.25     14.93 o 
  -8   5   0     1002.58     1056.49     50.60 o 
  -7   5   0      227.75      245.73     17.70 o 
  -6   5   0     1006.19     1019.17     19.48 o 
  -5   5   0     1045.95      999.18     22.67 o 
  -4   5   0     1051.49     1139.25     28.96 o 
  -3   5   0     6404.37     6247.17     92.52 o 
  -2   5   0        5.02       30.59      6.42 o 
  -1   5   0     9511.17     9603.76     75.85 o 
   0   5   0     5343.79     5387.06     42.14 o 
   1   5   0     8940.55     8900.44    103.51 o 
   2   5   0     9692.07     9458.82     58.33 o 
   3   5   0     3319.83     3677.62     30.64 o 
   4   5   0     8450.86     8420.66     72.40 o 
   5   5   0        3.99       23.50      5.73 o 
   6   5   0     6344.35     6499.38     81.63 o 
   7   5   0      908.54      835.29     17.84 o 
   8   5   0     3195.17     3317.61     47.40 o 
   9   5   0     2986.08     2964.99     46.95 o 
  10   5   0      327.77      308.69     19.45 o 
  11   5   0      930.73      920.07     38.07 o 
  12   5   0        0.37       -2.71     12.39 o 
  13   5   0      445.96      485.31     40.19 o 
  -8   6   0      437.31      465.99     22.79 o 
  -7   6   0      238.74      262.37     16.61 o 
  -6   6   0     1087.55     1098.16     35.74 o 
  -5   6   0       84.84       80.45      9.77 o 
  -4   6   0     2086.59     2101.37     50.12 o 
  -3   6   0      880.71      896.48     19.35 o 
  -2   6   0     2822.76     2817.04     30.54 o 
  -1   6   0     3578.91     3763.64     46.05 o 
   0   6   0     2750.59     2850.36     29.03 o 
   1   6   0     9561.29     9347.27     71.43 o 
   2   6   0      354.07      347.24     10.01 o 
   3   6   0     7415.54     7407.44     84.94 o 
   4   6   0      680.70      707.46     15.56 o 
   5   6   0     6818.98     6867.92     74.83 o 
   6   6   0     5153.60     5098.14     62.53 o 
   7   6   0     1341.54     1283.96     28.34 o 
   8   6   0     2185.60     2235.26     49.10 o 
   9   6   0       22.55        6.10      8.82 o 
  10   6   0     2023.82     2005.72     48.92 o 
  11   6   0      286.37      285.63     21.33 o 
  12   6   0      298.94      313.66     23.06 o 
  -7   7   0      752.98      738.34     33.03 o 
  -6   7   0      268.63      217.49     14.92 o 
  -5   7   0      657.09      685.70     22.31 o 
  -4   7   0     2108.92     2045.72     37.44 o 
  -3   7   0      636.00      625.03     18.87 o 
  -2   7   0     3674.06     3636.27     56.02 o 
  -1   7   0        0.75       -3.69      3.69 o 
   0   7   0     4792.79     4699.92     41.98 o 
   1   7   0     1821.81     1814.14     21.20 o 
   2   7   0     5114.86     5052.97     52.16 o 
   3   7   0     4100.44     4045.51     42.59 o 
   4   7   0      674.40      677.65     14.16 o 
   5   7   0     8654.11     8628.88     73.92 o 
   6   7   0      137.60      101.16     18.50 o 
   7   7   0     4975.25     4962.31     62.08 o 
   8   7   0      832.20      783.23     24.02 o 
   9   7   0     1336.82     1283.63     41.18 o 
  10   7   0     1496.97     1450.07     36.13 o 
  11   7   0       82.63      100.95     14.89 o 
  12   7   0      692.85      686.48     33.43 o 
  -6   8   0      117.74      112.50     15.27 o 
  -5   8   0     1132.49     1126.94     37.96 o 
  -4   8   0      122.32       83.90     13.98 o 
  -3   8   0     2356.17     2338.55     49.81 o 
  -2   8   0      902.08      937.57     31.85 o 
  -1   8   0     1857.28     1910.26     26.34 o 
   0   8   0     3051.84     3084.53     32.41 o 
   1   8   0      166.92      202.89      7.29 o 
   2   8   0     4046.03     4129.21     53.12 o 
   3   8   0      134.31      138.00      7.76 o 
   4   8   0     5266.86     5368.39     82.88 o 
   5   8   0     1384.69     1355.74     26.56 o 
   6   8   0     2292.72     2253.35     47.58 o 
   7   8   0     2041.26     2081.82     40.73 o 
   8   8   0       36.98       51.46     11.79 o 
   9   8   0     1814.52     1837.10     39.91 o 
  10   8   0      117.98      101.44     12.09 o 
  11   8   0      911.85      933.71     36.21 o 
  12   8   0      191.95      183.62     20.25 o 
  -5   9   0      296.61      253.94     20.75 o 
  -4   9   0      589.57      586.70     27.64 o 
  -3   9   0     1468.31     1493.51     41.30 o 
  -2   9   0      145.15      138.10     11.12 o 
  -1   9   0     2097.76     2047.57     40.66 o 
   0   9   0      224.52      228.83     16.76 o 
   1   9   0     3405.54     3383.99     62.88 o 
   2   9   0     1149.50     1213.21     37.01 o 
   3   9   0     2638.25     2601.74     55.31 o 
   4   9   0     3087.39     3164.17     51.59 o 
   5   9   0      877.80      874.31     27.38 o 
   6   9   0     4578.38     4572.58     83.22 o 
   7   9   0        6.45       13.64     11.33 o 
   8   9   0     2467.20     2473.47     47.81 o 
   9   9   0     1113.34     1061.08     32.18 o 
  10   9   0      579.53      572.96     29.30 o 
  11   9   0      839.88      781.93     43.18 o 
  -4  10   0      682.55      726.49     50.20 o 
  -3  10   0       48.29       40.05     21.08 o 
  -2  10   0     1131.77     1160.13     39.29 o 
  -1  10   0      660.68      629.22     34.65 o 
   0  10   0      866.94      810.26     31.94 o 
   1  10   0     3113.00     3140.56     73.94 o 
   2  10   0      190.97      152.94     15.73 o 
   3  10   0     2500.41     2553.53     57.72 o 
   4  10   0        5.36      -12.95     12.95 o 
   5  10   0     3430.02     3389.95     56.94 o 
   6  10   0     1513.13     1556.39     38.49 o 
   7  10   0     1085.66     1089.08     32.68 o 
   8  10   0     2035.35     2037.53     45.78 o 
   9  10   0       72.40       95.01     13.79 o 
  10  10   0     1672.10     1636.38     42.59 o 
  11  10   0       48.69       48.12     14.93 o 
  -2  11   0      754.26      789.84     45.57 o 
  -1  11   0       33.65       20.11     13.62 o 
   0  11   0     1528.35     1559.21     47.36 o 
   1  11   0      102.84       83.34     14.90 o 
   2  11   0     1878.15     1928.24     52.81 o 
   3  11   0     1009.68     1068.47     44.12 o 
   4  11   0      879.73      884.62     36.54 o 
   5  11   0     2349.36     2479.99     60.81 o 
   6  11   0      111.65      127.23     16.48 o 
   7  11   0     2247.65     2260.45     49.68 o 
   8  11   0       39.49       42.13     12.28 o 
   9  11   0     1460.20     1447.39     41.10 o 
  10  11   0      472.35      442.38     24.81 o 
   0  12   0      413.16      420.20     50.58 o 
   1  12   0      453.90      447.08     34.43 o 
   2  12   0     1217.15     1263.26     45.26 o 
   3  12   0       58.62       54.47     16.91 o 
   4  12   0     1644.92     1697.46     52.73 o 
   5  12   0      166.91      177.02     28.31 o 
   6  12   0     1440.78     1381.84     40.40 o 
   7  12   0      715.43      740.27     30.41 o 
   8  12   0      528.15      526.27     26.63 o 
   9  12   0      903.38      910.89     34.69 o 
   4  13   0      608.94      612.88     34.40 o 
   5  13   0      577.66      560.08     33.47 o 
  -8 -12   1      718.91      809.43     37.19 o 
  -7 -12   1      964.52      943.96     39.24 o 
  -6 -12   1      316.89      331.04     24.42 o 
  -5 -12   1     1658.83     1605.98     73.57 o 
  -4 -12   1        2.59      -10.93     27.13 o 
  -3 -12   1     1245.36     1352.87     55.79 o 
  -2 -12   1      344.61      330.84     29.71 o 
  -1 -12   1      607.34      730.99     51.10 o 
   0 -12   1      620.18      606.28     38.54 o 
 -10 -11   1      744.43      724.00     34.81 o 
  -9 -11   1      123.55      115.30     16.38 o 
  -8 -11   1     1516.38     1589.12     48.11 o 
  -7 -11   1        2.63        3.36     11.39 o 
  -6 -11   1     2122.15     2222.85     49.20 o 
  -5 -11   1      519.01      499.93     24.11 o 
  -4 -11   1     1252.20     1291.79     42.75 o 
  -3 -11   1     1072.41      987.55     60.09 o 
  -2 -11   1      342.21      365.86     29.79 o 
  -1 -11   1     1606.38     1566.51     58.16 o 
   0 -11   1       14.16        2.67     15.39 o 
   1 -11   1     1066.37     1117.98     52.43 o 
   2 -11   1      300.32      287.18     22.66 o 
 -11 -10   1      821.03      784.98     45.51 o 
 -10 -10   1        5.71       23.99     13.22 o 
  -9 -10   1     1674.10     1703.24     67.42 o 
  -8 -10   1      882.11      841.28     29.56 o 
  -7 -10   1      882.73      936.08     30.72 o 
  -6 -10   1     1735.59     1766.66     41.51 o 
  -5 -10   1      682.85      627.87     25.03 o 
  -4 -10   1     2739.35     2766.60     63.88 o 
  -3 -10   1       58.50       71.59     14.12 o 
  -2 -10   1     3416.28     3600.52     69.19 o 
  -1 -10   1      868.58      824.90     39.12 o 
   0 -10   1     1673.84     1717.06     69.09 o 
   1 -10   1      981.35      960.46     43.20 o 
   2 -10   1      193.31      196.40     17.75 o 
   3 -10   1     1254.45     1234.81     77.69 o 
   4 -10   1       16.73        5.58     18.11 o 
 -11  -9   1      336.56      353.11     25.26 o 
 -10  -9   1      878.58      867.00     29.14 o 
  -9  -9   1     1750.57     1811.48     40.10 o 
  -8  -9   1       87.92       83.81     11.74 o 
  -7  -9   1     1870.30     1969.97     41.89 o 
  -6  -9   1      502.12      538.08     21.80 o 
  -5  -9   1     3278.07     3390.45     54.74 o 
  -4  -9   1     1697.30     1664.46     39.51 o 
  -3  -9   1     1268.74     1259.37     36.83 o 
  -2  -9   1     2222.13     2140.69     48.86 o 
  -1  -9   1      563.77      552.04     16.82 o 
   0  -9   1     4030.29     4012.92     58.56 o 
   1  -9   1       69.35       55.92     12.25 o 
   2  -9   1     1565.84     1571.72     34.39 o 
   3  -9   1      530.79      548.57     25.73 o 
   4  -9   1      655.18      707.89     30.47 o 
   5  -9   1      713.47      767.12     33.18 o 
 -12  -8   1      473.04      502.68     29.39 o 
 -11  -8   1      120.54      134.43     17.90 o 
 -10  -8   1     1710.33     1655.91     38.93 o 
  -9  -8   1      111.26      111.26     11.86 o 
  -8  -8   1     2438.24     2438.31     39.65 o 
  -7  -8   1     2039.14     1962.59     34.02 o 
  -6  -8   1      855.36      802.69     25.05 o 
  -5  -8   1     2826.03     2824.75     44.78 o 
  -4  -8   1      127.54      145.66      7.51 o 
  -3  -8   1     4646.07     4707.54     58.30 o 
  -2  -8   1       54.93       49.97      9.31 o 
  -1  -8   1     4626.97     4795.14     54.39 o 
   0  -8   1      711.82      740.49     23.14 o 
   1  -8   1      866.80      883.19     25.94 o 
   2  -8   1     2547.91     2580.89     42.65 o 
   3  -8   1      263.37      259.24     17.66 o 
   4  -8   1     2006.85     2073.56     79.34 o 
   5  -8   1       22.65       -5.08     13.40 o 
   6  -8   1      697.02      674.68     31.78 o 
 -12  -7   1       44.17       41.12     17.34 o 
 -11  -7   1      957.97      987.02     37.83 o 
 -10  -7   1      621.04      603.65     29.34 o 
  -9  -7   1      960.67      895.43     31.84 o 
  -8  -7   1     1968.26     1961.68     42.37 o 
  -7  -7   1       21.93       32.54      7.14 o 
  -6  -7   1     8226.62     8195.00     73.30 o 
  -5  -7   1      621.68      639.97     16.49 o 
  -4  -7   1     6038.83     6040.77     69.23 o 
  -3  -7   1     2217.20     2323.44     24.87 o 
  -2  -7   1     1571.27     1643.82     25.74 o 
  -1  -7   1     6242.61     6224.16     61.50 o 
   0  -7   1      572.18      563.08     16.46 o 
   1  -7   1     4042.45     3964.12     48.68 o 
   2  -7   1      788.45      759.58     16.14 o 
   3  -7   1     2622.96     2582.91     51.12 o 
   4  -7   1     1308.68     1337.77     34.63 o 
   5  -7   1      797.60      769.36     24.23 o 
   6  -7   1      927.48      908.16     34.65 o 
   7  -7   1        6.59       10.91     12.68 o 
 -12  -6   1      216.00      222.50     21.48 o 
 -11  -6   1      730.28      754.55     36.07 o 
 -10  -6   1       77.35       64.99     12.93 o 
  -9  -6   1     3846.45     4032.36     81.51 o 
  -8  -6   1      379.01      382.47     28.72 o 
  -7  -6   1     4108.11     3937.72     53.02 o 
  -6  -6   1     3155.60     3269.17     51.07 o 
  -5  -6   1     3626.79     3601.26     47.02 o 
  -4  -6   1     8410.03     8524.75     60.32 o 
  -3  -6   1      402.03      372.04      9.69 o 
  -2  -6   1     8220.45     8361.75     68.70 o 
  -1  -6   1     1266.41     1419.16     23.62 o 
   0  -6   1     4907.65     4977.89     51.72 o 
   1  -6   1     4771.35     4794.91     48.69 o 
   2  -6   1     1395.62     1379.95     21.39 o 
   3  -6   1     3303.44     3348.36     47.86 o 
   4  -6   1       29.33       13.77      7.36 o 
   5  -6   1     2116.21     2026.46     52.36 o 
   6  -6   1      259.77      271.39     15.52 o 
   7  -6   1     1079.12     1120.47     32.10 o 
   8  -6   1      412.14      414.39     21.66 o 
 -12  -5   1      585.98      576.06     30.30 o 
 -11  -5   1      126.73      104.88     14.84 o 
 -10  -5   1     1186.43     1155.08     37.47 o 
  -9  -5   1     1511.45     1478.89     41.50 o 
  -8  -5   1      196.69      176.23      8.61 o 
  -7  -5   1     4081.86     4068.95     69.56 o 
  -6  -5   1      274.20      270.47     10.07 o 
  -5  -5   1    11727.72    11528.15    187.56 o 
  -4  -5   1     1491.11     1604.97     20.40 o 
  -3  -5   1     6623.47     6812.85     48.96 o 
  -2  -5   1     7805.54     7713.75     50.63 o 
  -1  -5   1     9448.14     9400.03    104.18 o 
   0  -5   1    11137.67    10882.22     84.54 o 
   1  -5   1        8.44       20.65      4.63 o 
   2  -5   1     5373.03     5169.02     57.55 o 
   3  -5   1      345.65      332.60     15.87 o 
   4  -5   1     4143.71     4101.90     66.77 o 
   5  -5   1     1561.69     1486.82     30.31 o 
   6  -5   1      353.77      332.89     13.16 o 
   7  -5   1     1768.35     1807.55     57.90 o 
   8  -5   1       27.38       39.38     12.66 o 
   9  -5   1      713.60      759.90     33.66 o 
 -12  -4   1      383.94      355.45     24.78 o 
 -11  -4   1      192.50      190.67     18.41 o 
 -10  -4   1     1690.88     1768.75     48.71 o 
  -9  -4   1      117.41       90.61     11.30 o 
  -8  -4   1     3385.93     3503.53    123.50 o 
  -7  -4   1      446.02      459.43     13.34 o 
  -6  -4   1     1874.65     1758.09     28.28 o 
  -5  -4   1     3198.29     3394.21     34.29 o 
  -4  -4   1     2049.02     1997.83     24.42 o 
  -3  -4   1    10303.77    10618.17     64.07 o 
  -2  -4   1       39.05       50.18      2.92 o 
  -1  -4   1    21631.86    21602.62    156.33 o 
   0  -4   1     2070.77     2270.70     33.07 o 
   1  -4   1    12540.18    12645.49     79.72 o 
   2  -4   1     4868.57     5067.54     40.30 o 
   3  -4   1      900.22      826.48     13.94 o 
   4  -4   1     6413.55     6458.92    114.17 o 
   5  -4   1      144.50      122.13      5.96 o 
   6  -4   1     3199.54     3034.23    108.58 o 
   7  -4   1       68.29       95.79     12.15 o 
   8  -4   1     1385.88     1379.24     49.16 o 
   9  -4   1      554.56      568.06     29.12 o 
  10  -4   1      151.46      151.14     19.35 o 
 -11  -3   1     1141.34     1142.02     58.87 o 
 -10  -3   1      357.10      336.71     20.67 o 
  -9  -3   1     1475.54     1411.51     41.15 o 
  -8  -3   1     3102.73     3284.00     85.58 o 
  -7  -3   1      331.40      357.86     18.84 o 
  -6  -3   1     7204.40     7467.53    147.41 o 
  -5  -3   1      302.05      369.62     11.57 o 
  -4  -3   1    19453.49    19531.91    138.66 o 
  -3  -3   1     3414.14     3601.20     39.33 o 
  -2  -3   1    14379.35    13913.37     92.22 o 
  -1  -3   1     7020.34     7088.00     52.96 o 
   0  -3   1     3550.66     3756.99     27.37 o 
   1  -3   1    16202.30    15852.71     83.49 o 
   2  -3   1      662.48      718.90      9.33 o 
   3  -3   1     6073.41     5812.77     51.14 o 
   4  -3   1     1718.86     1680.24     18.05 o 
   5  -3   1     5147.77     4746.98     73.89 o 
   6  -3   1     2853.91     2815.19     54.34 o 
   7  -3   1      864.14      923.01     36.27 o 
   8  -3   1     1168.99     1132.31     47.64 o 
   9  -3   1       20.19       28.20     14.03 o 
  10  -3   1      731.53      782.19     42.02 o 
 -12  -2   1      435.30      508.80     28.48 o 
 -11  -2   1      486.17      466.95     26.81 o 
 -10  -2   1      383.40      421.46     23.64 o 
  -9  -2   1     2519.77     2557.55     80.23 o 
  -7  -2   1     4551.32     4501.51    103.88 o 
  -6  -2   1     2337.71     2467.14     70.99 o 
  -5  -2   1     9690.12    10068.33    303.24 o 
  -4  -2   1    27380.39    26959.06    369.84 o 
  -3  -2   1     3893.31     3937.54     60.18 o 
  -2  -2   1    23318.04    22364.34    193.36 o 
  -1  -2   1      351.41      393.28      5.28 o 
   0  -2   1    16714.63    16404.91    116.95 o 
   1  -2   1     2609.88     2821.98     19.51 o 
   2  -2   1     6724.63     6646.31     49.15 o 
   3  -2   1    10335.42    10530.47     55.39 o 
   4  -2   1      973.08      914.80     21.78 o 
   5  -2   1     5505.43     5730.58     52.22 o 
   6  -2   1        1.57        2.08      4.50 o 
   7  -2   1     2222.60     2296.51    120.16 o 
   8  -2   1      373.01      391.49     25.46 o 
   9  -2   1     1329.41     1423.29     50.63 o 
  10  -2   1      450.52      533.36     34.57 o 
  11  -2   1       70.15       71.34     19.13 o 
 -12  -1   1      444.96      497.90     30.32 o 
 -11  -1   1        3.39       -4.90     10.74 o 
 -10  -1   1     1041.36     1039.88     37.45 o 
  -9  -1   1      796.80      855.20     46.45 o 
  -8  -1   1     1752.31     1645.32     44.89 o 
  -7  -1   1     2824.71     2831.32     65.71 o 
  -6  -1   1     2393.63     2502.75     26.03 o 
  -5  -1   1    21020.16    20483.89    191.36 o 
  -4  -1   1       56.25       99.78      7.41 o 
  -3  -1   1    34084.61    32234.53    386.84 o 
  -2  -1   1     4493.76     4738.75     43.34 o 
   1  -1   1     3478.96     3473.32     24.28 o 
   2  -1   1     5554.24     5810.31     36.88 o 
   3  -1   1      141.34      206.60      7.52 o 
   4  -1   1    15158.33    14694.91    191.55 o 
   5  -1   1     1798.98     1822.97     42.67 o 
   6  -1   1     3857.39     3895.88     82.39 o 
   7  -1   1     1788.42     1899.27     49.30 o 
   8  -1   1      140.55      121.88     16.18 o 
   9  -1   1     2222.14     2225.94     62.97 o 
  10  -1   1        3.63       -5.02     15.18 o 
  11  -1   1      661.86      711.54     50.49 o 
 -12   0   1       65.70       52.63     16.18 o 
 -11   0   1      254.08      246.95     25.47 o 
 -10   0   1      666.71      675.46     46.40 o 
  -9   0   1      189.94      176.51     20.27 o 
  -8   0   1     2849.13     2660.18     63.59 o 
  -7   0   1       46.52       31.03      6.04 o 
  -6   0   1     3740.04     3760.28     70.39 o 
  -5   0   1      410.61      468.25     12.36 o 
  -4   0   1    25954.16    25629.12    435.39 o 
  -3   0   1    16153.46    16346.87     83.63 o 
  -2   0   1     3840.89     3863.03     45.97 o 
   2   0   1      780.24      944.73     18.40 o 
   3   0   1     7934.42     8236.44     87.54 o 
   4   0   1     8287.91     8273.48     82.46 o 
   5   0   1      741.53      829.39     16.91 o 
   6   0   1     6510.30     6625.13     74.76 o 
   7   0   1       54.73       56.12      9.60 o 
   8   0   1     3896.77     3949.34    102.73 o 
   9   0   1      362.62      370.25     14.57 o 
  10   0   1      919.03      964.85     30.27 o 
  11   0   1      452.70      440.58     32.32 o 
  12   0   1       60.17       17.29     15.70 o 
 -11   1   1      493.84      529.37     33.27 o 
 -10   1   1       36.34       45.57     18.35 o 
  -9   1   1     1591.78     1681.03    130.41 o 
  -8   1   1      810.58      724.35     56.59 o 
  -7   1   1     1756.29     1745.81     54.89 o 
  -6   1   1     2389.09     2537.22     38.11 o 
  -5   1   1      580.73      613.66     12.05 o 
  -4   1   1    16131.48    16100.09    108.73 o 
  -3   1   1      193.23      210.93      5.46 o 
  -2   1   1    22627.97    22242.39    206.56 o 
  -1   1   1    11455.69    10736.62     68.47 o 
   2   1   1      278.06      364.70      8.70 o 
   3   1   1     2120.62     2287.08     22.98 o 
   4   1   1        5.07       33.37      3.44 o 
   5   1   1    13985.21    14513.47    125.42 o 
   6   1   1     1459.49     1472.04     17.86 o 
   7   1   1     1602.36     1663.08     28.07 o 
   8   1   1     2417.98     2385.52     28.34 o 
   9   1   1      585.56      548.97     16.68 o 
  10   1   1     1477.53     1511.08     38.39 o 
  11   1   1        0.72      -14.55     14.55 o 
  12   1   1      378.70      398.96     34.50 o 
 -11   2   1      127.31      150.94     24.28 o 
 -10   2   1      450.46      578.13     47.43 o 
  -9   2   1     1305.99     1370.74     50.14 o 
  -8   2   1      381.12      415.30     21.63 o 
  -7   2   1     2190.75     2247.91     60.63 o 
  -6   2   1      108.92       96.16      8.94 o 
  -5   2   1     4480.43     4628.42     71.53 o 
  -4   2   1     2498.94     2506.05     34.60 o 
  -3   2   1     7395.11     7492.94     59.80 o 
  -2   2   1    11399.65    11678.92    191.57 o 
  -1   2   1       57.57      116.23     10.33 o 
   0   2   1    15493.94    15207.52    112.55 o 
   1   2   1      565.21      762.68     12.01 o 
   2   2   1     2667.26     2646.54     31.72 o 
   3   2   1     5166.37     5315.41     37.82 o 
   4   2   1     3230.33     3075.84     25.38 o 
   5   2   1    13248.29    13555.56     96.49 o 
   6   2   1      543.60      575.95     12.03 o 
   7   2   1     5345.15     5297.91     48.62 o 
   8   2   1        3.67       -3.46      3.84 o 
   9   2   1     2245.27     2299.92     32.71 o 
  10   2   1      252.93      223.07     14.30 o 
  11   2   1      437.90      435.95     21.25 o 
  12   2   1      385.02      389.31     27.34 o 
 -10   3   1      489.27      550.12     36.20 o 
  -9   3   1       22.98       26.78     14.69 o 
  -8   3   1     1523.60     1612.29     51.52 o 
  -7   3   1      680.14      623.00     18.39 o 
  -6   3   1     2083.46     2019.95     45.29 o 
  -5   3   1     7746.51     7736.08     84.19 o 
  -4   3   1      381.44      435.34     11.84 o 
  -3   3   1    13264.48    12781.59    109.78 o 
  -2   3   1       24.23       70.18      7.15 o 
  -1   3   1    18409.60    17746.39    149.44 o 
   0   3   1     3596.76     3682.86     50.97 o 
   1   3   1    10008.94     9634.72     78.97 o 
   2   3   1    10107.73     9729.60     69.34 o 
   3   3   1      197.62      264.41      6.56 o 
   4   3   1    19747.31    19168.58    180.93 o 
   5   3   1      536.63      541.15     11.25 o 
   6   3   1     6441.69     6452.57     66.86 o 
   7   3   1     2366.86     2345.70     47.90 o 
   8   3   1      966.46      974.51     18.38 o 
   9   3   1     2564.71     2540.31     38.37 o 
  10   3   1      103.05       89.04     11.47 o 
  11   3   1     1097.78     1134.36     37.14 o 
  12   3   1       31.61       36.60     14.36 o 
 -10   4   1       70.48       41.90     18.26 o 
  -9   4   1      370.72      444.19     31.50 o 
  -8   4   1      749.04      678.26     27.49 o 
  -7   4   1       62.14       77.40      7.90 o 
  -6   4   1     2378.50     2291.11     77.53 o 
  -5   4   1      129.60      134.85      9.78 o 
  -4   4   1     6678.08     6664.82    144.13 o 
  -3   4   1     3223.80     3044.82     33.14 o 
  -2   4   1     2948.07     3039.78     41.50 o 
  -1   4   1     9847.71     9784.82     86.92 o 
   0   4   1      453.68      519.95     19.19 o 
   1   4   1    19713.94    19194.90    450.89 o 
   2   4   1       30.11       59.97      5.50 o 
   3   4   1    14530.04    14463.33    102.33 o 
   4   4   1     3288.97     3510.02     33.27 o 
   5   4   1     4776.78     4953.43     42.93 o 
   6   4   1     7571.02     7618.47     99.27 o 
   7   4   1       66.52       72.31      4.98 o 
   8   4   1     3423.93     3529.96     41.37 o 
   9   4   1      398.48      341.62     11.77 o 
  10   4   1      982.65      911.06     31.46 o 
  11   4   1      393.32      379.02     22.50 o 
  12   4   1      295.30      250.37     20.07 o 
  13   4   1      353.18      355.11     34.57 o 
  -9   5   1      441.32      512.57     34.41 o 
  -8   5   1       55.54       46.58     12.76 o 
  -7   5   1     1116.53     1079.32     42.72 o 
  -6   5   1      569.78      542.16     32.78 o 
  -5   5   1     1478.27     1489.90     37.10 o 
  -4   5   1     5074.64     4808.36     59.54 o 
  -3   5   1       38.47       40.07      5.46 o 
  -2   5   1     6648.04     6568.37     55.81 o 
  -1   5   1      148.78      163.48      8.14 o 
   0   5   1     8901.92     9059.28     94.29 o 
   1   5   1     7297.43     7207.58     96.48 o 
   2   5   1     4231.54     4278.05     52.56 o 
   3   5   1     6196.53     5972.19     70.65 o 
   4   5   1     1886.75     1959.87     34.11 o 
   5   5   1    11456.62    11257.77    101.28 o 
   6   5   1     1014.22     1038.89     35.90 o 
   7   5   1     2959.82     2988.12     40.49 o 
   8   5   1     1764.21     1734.90     29.07 o 
   9   5   1     1140.44     1180.22     27.22 o 
  10   5   1     1989.54     2010.33     38.93 o 
  11   5   1       24.96       33.54     12.93 o 
  12   5   1      589.07      592.90     29.34 o 
  13   5   1       28.20        8.14     14.00 o 
  -8   6   1      147.25      168.11     18.18 o 
  -7   6   1      945.08      928.19     33.10 o 
  -6   6   1       29.64       13.77      6.99 o 
  -5   6   1     1422.62     1447.72     35.22 o 
  -4   6   1      315.15      287.73     14.08 o 
  -3   6   1     2224.08     2309.94     59.55 o 
  -2   6   1     3546.97     3508.16     53.60 o 
  -1   6   1     1800.21     1864.77     25.33 o 
   0   6   1     7196.74     6912.79     63.23 o 
   1   6   1      280.09      275.49     14.37 o 
   2   6   1     8396.19     8041.34     68.96 o 
   3   6   1      341.55      294.44     10.85 o 
   4   6   1     3316.84     3305.61     59.66 o 
   5   6   1     4477.29     4461.29     52.85 o 
   6   6   1     1618.22     1736.05     32.77 o 
   7   6   1     5507.89     5409.22     63.23 o 
   8   6   1       90.52       98.19      7.98 o 
   9   6   1     2849.91     2877.47     59.87 o 
  10   6   1      489.28      483.20     20.54 o 
  11   6   1      733.62      746.30     33.78 o 
  12   6   1      284.29      277.96     21.19 o 
  -7   7   1       76.93       61.30     11.67 o 
  -6   7   1      835.81      851.05     31.18 o 
  -5   7   1      774.60      730.71     39.38 o 
  -4   7   1      572.05      581.46     17.05 o 
  -3   7   1     3329.14     3226.36     47.94 o 
  -2   7   1      234.83      221.44      9.69 o 
  -1   7   1     4658.43     4833.58     54.19 o 
   0   7   1      396.10      393.67     27.55 o 
   1   7   1     6070.35     6098.98     88.89 o 
   2   7   1     4211.78     4189.26     48.59 o 
   3   7   1     1812.72     1823.29     33.08 o 
   4   7   1     7640.18     7507.38     76.80 o 
   5   7   1       33.57       50.79     10.82 o 
   6   7   1     7165.90     7020.28    108.72 o 
   7   7   1      830.31      844.69     28.78 o 
   8   7   1     1991.28     2150.84     57.91 o 
   9   7   1     1238.66     1240.55     31.68 o 
  10   7   1      535.24      532.24     21.80 o 
  11   7   1     1308.51     1287.65     39.59 o 
  12   7   1        0.41       -5.81     12.28 o 
  -6   8   1      687.55      646.04     30.86 o 
  -5   8   1        6.31        0.24      8.16 o 
  -4   8   1     1652.46     1688.00     31.35 o 
  -3   8   1      731.93      692.76     38.36 o 
  -2   8   1     2271.28     2329.57     31.12 o 
  -1   8   1     1312.73     1263.75     30.76 o 
   0   8   1     1200.32     1177.04     21.09 o 
   1   8   1     6190.80     6125.93     84.73 o 
   2   8   1       19.84       20.86      4.60 o 
   3   8   1     6803.33     6681.90     88.86 o 
   4   8   1     2105.08     2148.13     39.17 o 
   5   8   1     2413.08     2445.76     42.55 o 
   6   8   1     4431.78     4142.56    103.24 o 
   7   8   1      773.00      759.87     28.67 o 
   8   8   1     2361.65     2384.90     52.28 o 
   9   8   1       25.22        4.99     16.90 o 
  10   8   1     1859.28     1839.28     48.65 o 
  11   8   1      250.70      228.19     19.34 o 
  12   8   1      547.71      548.21     36.99 o 
  -5   9   1      410.40      416.62     31.85 o 
  -4   9   1      810.86      780.70     31.48 o 
  -3   9   1      215.18      200.03     18.60 o 
  -2   9   1     1836.81     1974.75     42.30 o 
  -1   9   1       47.88       68.69     15.01 o 
   0   9   1     2863.51     2942.76     92.21 o 
   1   9   1      731.52      724.28     19.68 o 
   2   9   1     3481.40     3453.86     65.11 o 
   3   9   1     2432.18     2420.94     53.33 o 
   4   9   1     2202.78     2135.02     41.60 o 
   5   9   1     5576.93     5598.95     71.60 o 
   6   9   1        7.97        6.57      9.26 o 
   7   9   1     2236.69     2247.69     51.22 o 
   8   9   1      381.87      324.99     20.91 o 
   9   9   1     1026.77      994.26     36.53 o 
  10   9   1     1052.75     1052.59     38.85 o 
  11   9   1      218.27      223.62     20.54 o 
  12   9   1      654.65      646.21     40.58 o 
  -4  10   1        2.34      -19.08     19.08 o 
  -3  10   1      943.78      931.56     47.13 o 
  -2  10   1      416.49      407.78     24.66 o 
  -1  10   1      703.95      697.81     30.22 o 
   0  10   1     1693.31     1754.18     48.42 o 
   1  10   1      738.36      695.35     30.68 o 
   2  10   1     4307.43     4456.67     99.05 o 
   3  10   1       39.24       26.66     14.18 o 
   4  10   1     4261.21     4422.82    127.49 o 
   5  10   1     1255.28     1277.74     34.52 o 
   6  10   1     2483.14     2429.88     56.42 o 
   7  10   1     1939.27     1950.17     43.98 o 
   8  10   1      416.60      400.68     22.71 o 
   9  10   1     2054.13     2062.37     46.66 o 
  10  10   1        6.32        7.07     11.22 o 
  11  10   1      932.31      958.44     39.32 o 
  -2  11   1      197.60      205.95     26.57 o 
  -1  11   1     1105.06     1100.82     35.18 o 
   0  11   1       15.94       -5.06     13.23 o 
   1  11   1     1932.65     1929.14     55.86 o 
   2  11   1      615.55      593.63     30.33 o 
   3  11   1     1388.85     1312.48     54.37 o 
   4  11   1     1333.11     1373.47     45.37 o 
   5  11   1      420.49      404.43     26.22 o 
   6  11   1     2798.10     2860.85     59.49 o 
   7  11   1       47.04       43.49     12.04 o 
   8  11   1     1535.48     1576.30     41.74 o 
   9  11   1      307.32      305.62     20.39 o 
  10  11   1      697.00      708.93     29.87 o 
   0  12   1      686.37      690.77     43.87 o 
   1  12   1      977.48     1122.30     43.39 o 
   2  12   1      233.79      214.86     21.31 o 
   3  12   1     1737.34     1891.59     55.58 o 
   4  12   1       25.12       12.60     16.99 o 
   5  12   1     1581.09     1552.57     51.03 o 
   6  12   1      469.97      452.64     29.66 o 
   7  12   1      838.68      832.69     31.89 o 
   8  12   1      792.75      862.25     32.72 o 
   9  12   1      227.86      222.25     19.41 o 
   3  13   1      382.42      376.66     28.51 o 
   4  13   1      614.95      567.67     33.58 o 
   5  13   1      927.76      973.69     43.26 o 
   6  13   1      133.88       78.56     25.38 o 
  -8 -12   2      616.30      644.66     33.72 o 
  -7 -12   2      328.55      305.05     24.10 o 
  -6 -12   2     1213.05     1167.05     52.85 o 
  -5 -12   2       21.13       19.40     16.09 o 
  -4 -12   2     1314.35     1320.85     55.86 o 
  -3 -12   2      121.37      114.30     25.76 o 
  -2 -12   2      933.89     1064.21     50.14 o 
  -1 -12   2      541.98      468.62     33.94 o 
   0 -12   2      279.71      310.71     29.01 o 
  -9 -11   2     1044.37     1088.23     42.19 o 
  -7 -11   2     1482.81     1632.63     48.30 o 
  -6 -11   2      172.76      186.11     18.71 o 
  -5 -11   2     1586.24     1679.98     48.24 o 
  -4 -11   2      947.78      993.72     45.75 o 
  -3 -11   2      446.62      444.40     32.00 o 
  -2 -11   2     1623.29     1721.71     59.60 o 
  -1 -11   2        3.09      -13.48     19.01 o 
   0 -11   2     1500.86     1545.76     68.12 o 
   1 -11   2      219.97      232.17     21.25 o 
   2 -11   2      704.57      701.35     33.05 o 
 -10 -10   2      895.78      857.92     51.77 o 
  -9 -10   2      319.44      312.42     22.72 o 
  -8 -10   2      972.27      989.58     37.15 o 
  -7 -10   2      897.07      861.54     34.23 o 
  -6 -10   2      934.40      988.75     35.87 o 
  -5 -10   2     2787.82     2800.14     59.93 o 
  -4 -10   2       53.34       44.81     13.30 o 
  -3 -10   2     1937.19     1975.17     60.59 o 
  -2 -10   2      318.16      264.04     23.04 o 
  -1 -10   2     2230.55     2274.22     65.87 o 
   0 -10   2     1422.41     1373.89     50.22 o 
   1 -10   2      536.56      501.92     55.46 o 
   2 -10   2     1175.33     1125.87     53.73 o 
   3 -10   2        0.73        8.74     15.73 o 
   4 -10   2      696.12      691.36     43.33 o 
 -11  -9   2      363.53      404.67     26.74 o 
 -10  -9   2     1016.82     1040.90     38.36 o 
  -9  -9   2      195.78      238.78     15.94 o 
  -8  -9   2     2036.75     2008.69     48.09 o 
  -7  -9   2       40.84       47.66     11.67 o 
  -6  -9   2     2049.98     2147.08     50.16 o 
  -5  -9   2      671.20      674.51     40.39 o 
  -4  -9   2     2821.46     2884.16     57.24 o 
  -3  -9   2     3280.67     3260.57     76.45 o 
  -2  -9   2      496.29      504.90     28.41 o 
  -1  -9   2     3945.47     4073.00     58.87 o 
   0  -9   2        5.29       10.96      6.86 o 
   1  -9   2     2511.88     2591.96     48.95 o 
   2  -9   2      523.14      515.18     20.35 o 
   3  -9   2     1185.36     1253.40     32.24 o 
   4  -9   2      867.64      822.48     33.39 o 
   5  -9   2      107.29       97.19     15.62 o 
 -12  -8   2       62.85       42.63     14.64 o 
 -11  -8   2     1231.91     1252.16     62.72 o 
 -10  -8   2       40.44       56.84     13.13 o 
  -9  -8   2     1893.28     1905.78     39.75 o 
  -8  -8   2      581.41      633.90     22.07 o 
  -7  -8   2      857.10      815.97     23.87 o 
  -6  -8   2     2117.34     2075.45     37.05 o 
  -5  -8   2      864.40      859.97     29.05 o 
  -4  -8   2     3716.88     3772.61     56.24 o 
  -3  -8   2      225.27      199.24     11.80 o 
  -2  -8   2     3304.22     3305.14     39.54 o 
  -1  -8   2     1001.12     1022.19     26.00 o 
   0  -8   2     2796.78     2719.76     46.48 o 
   1  -8   2     2362.16     2233.59     44.39 o 
   2  -8   2       82.21       57.27      8.48 o 
   3  -8   2     2678.31     2680.91     45.20 o 
   4  -8   2        5.89        8.32     11.81 o 
   5  -8   2     1210.44     1241.85     47.42 o 
   6  -8   2      206.57      208.73     20.23 o 
 -12  -7   2      513.80      511.61     30.22 o 
 -11  -7   2      233.99      223.31     21.01 o 
 -10  -7   2      967.24      968.89     36.16 o 
  -9  -7   2     2046.11     2120.61     45.54 o 
  -8  -7   2      248.70      227.16     16.08 o 
  -7  -7   2     3307.05     3270.00     61.14 o 
  -6  -7   2      163.17      178.25     11.25 o 
  -5  -7   2     6594.63     6664.50     72.51 o 
  -4  -7   2      836.99      871.51     20.41 o 
  -3  -7   2     4586.02     4650.88     59.85 o 
  -2  -7   2     4224.51     4364.93     42.29 o 
  -1  -7   2      669.04      726.81     17.05 o 
   0  -7   2     6356.43     6350.09     84.66 o 
   1  -7   2      194.86      195.57     12.27 o 
   2  -7   2     4120.87     4044.34     52.96 o 
   3  -7   2     1771.31     1637.22     25.65 o 
   4  -7   2     1997.70     1997.04     40.05 o 
   5  -7   2     1627.72     1628.20     39.99 o 
   6  -7   2      134.15      106.01     14.56 o 
   7  -7   2      887.05      841.06     53.93 o 
 -12  -6   2      422.67      445.16     28.00 o 
 -11  -6   2       73.06       81.92     15.25 o 
 -10  -6   2     1559.11     1518.64     57.00 o 
  -9  -6   2       89.80      106.14     13.91 o 
  -8  -6   2     2014.88     2008.48     37.10 o 
  -7  -6   2     1700.47     1754.79     33.08 o 
  -6  -6   2     4164.26     4056.70     51.01 o 
  -5  -6   2     6418.74     6587.25     65.63 o 
  -4  -6   2      897.18      937.16     20.31 o 
  -3  -6   2     6521.80     6548.42     46.27 o 
  -2  -6   2      630.20      678.09     14.01 o 
  -1  -6   2     7360.89     7060.43     92.04 o 
   0  -6   2     3018.87     3027.88     44.04 o 
   1  -6   2     2912.14     2726.93     42.82 o 
   2  -6   2     4768.71     4633.59     43.07 o 
   3  -6   2      646.96      643.31     15.32 o 
   4  -6   2     3999.69     3994.18     67.10 o 
   5  -6   2      101.99      106.07      6.96 o 
   6  -6   2     1234.93     1204.49     38.58 o 
   7  -6   2      527.91      557.67     23.11 o 
   8  -6   2      353.51      325.55     24.27 o 
 -12  -5   2       73.99       69.24     20.66 o 
 -11  -5   2      434.86      439.64     26.22 o 
 -10  -5   2      620.12      635.67     33.39 o 
  -9  -5   2     1282.97     1224.68     37.17 o 
  -8  -5   2     3601.88     3522.64     84.71 o 
  -7  -5   2      108.68       91.90      6.80 o 
  -6  -5   2     6329.08     6298.17     67.93 o 
  -5  -5   2       74.46      126.56      8.49 o 
  -4  -5   2    10189.64     9980.42     93.86 o 
  -3  -5   2     3411.86     3738.80     34.60 o 
  -2  -5   2     2118.14     1994.93     28.82 o 
  -1  -5   2     8055.02     8010.76     68.86 o 
   0  -5   2      799.33      946.60     17.90 o 
   1  -5   2     7905.16     7378.10     75.64 o 
   2  -5   2       84.59       95.24      5.37 o 
   3  -5   2     6889.79     6626.50     49.56 o 
   4  -5   2      894.83      833.74     18.87 o 
   5  -5   2     2127.67     1996.94     45.01 o 
   6  -5   2     1470.30     1509.97     26.14 o 
   7  -5   2      190.86      197.17     14.44 o 
   8  -5   2     1264.45     1279.73     40.85 o 
   9  -5   2        9.82       19.63     12.58 o 
 -12  -4   2      159.89      181.37     20.59 o 
 -11  -4   2      968.81      960.74     36.89 o 
 -10  -4   2        5.98        5.00      6.93 o 
  -9  -4   2     2800.44     2787.97     56.07 o 
  -8  -4   2      775.01      832.24     37.36 o 
  -7  -4   2     3690.04     3667.34     72.82 o 
  -6  -4   2     2254.70     2217.78     32.40 o 
  -5  -4   2     5175.72     5148.02     48.45 o 
  -4  -4   2    11937.51    11797.41     88.87 o 
  -3  -4   2       65.42      117.63      5.75 o 
  -2  -4   2    14693.61    14141.11    130.53 o 
  -1  -4   2     1181.38     1409.00     18.55 o 
   0  -4   2    13501.11    13480.83    164.90 o 
   1  -4   2     3367.20     3458.77     49.60 o 
   2  -4   2     2362.98     2262.28     22.23 o 
   3  -4   2     3198.78     3189.85     31.43 o 
   4  -4   2      765.27      733.69     17.77 o 
   5  -4   2     5992.62     5936.95     47.42 o 
   6  -4   2      256.28      241.19     13.62 o 
   7  -4   2     1479.70     1486.89     42.67 o 
   8  -4   2      327.15      340.60     21.52 o 
   9  -4   2      404.12      373.34     23.97 o 
  10  -4   2      428.02      503.85     29.69 o 
 -12  -3   2      715.85      731.35     39.56 o 
 -11  -3   2       91.04       96.98     15.69 o 
 -10  -3   2     1481.72     1506.42     49.91 o 
  -9  -3   2     1069.48     1066.39     39.70 o 
  -8  -3   2     2284.78     2221.71     46.95 o 
  -7  -3   2     4644.79     4633.72     82.69 o 
  -6  -3   2      187.81      190.47     16.36 o 
  -5  -3   2    12379.70    11845.49    169.47 o 
  -4  -3   2      612.60      798.27     16.76 o 
  -3  -3   2    16214.15    16316.92     99.16 o 
  -2  -3   2     6592.03     7016.23     68.71 o 
  -1  -3   2     2996.61     3062.41     23.64 o 
   0  -3   2    16518.45    16444.27    107.04 o 
   1  -3   2       44.62       69.66      4.28 o 
   2  -3   2    11877.05    11931.04     68.45 o 
   3  -3   2     1132.31     1165.11     14.20 o 
   4  -3   2     6725.93     6651.35     47.01 o 
   5  -3   2     2208.32     2234.29     26.50 o 
   6  -3   2     2118.04     2145.37     28.94 o 
   7  -3   2     1762.81     1811.82     51.68 o 
   8  -3   2      188.29      159.20     15.38 o 
   9  -3   2     1020.06     1010.34     37.00 o 
  10  -3   2       35.24       22.95     13.48 o 
 -12  -2   2      273.84      271.09     23.42 o 
 -11  -2   2      380.11      372.69     24.38 o 
 -10  -2   2     1293.40     1408.71     83.71 o 
  -9  -2   2       75.70       74.09     19.48 o 
  -8  -2   2     5327.77     5417.72     80.58 o 
  -7  -2   2      472.25      472.28     12.72 o 
  -6  -2   2     8947.53     8956.27     80.17 o 
  -5  -2   2     5505.99     5579.28     67.53 o 
  -4  -2   2     8152.34     8587.06    102.48 o 
  -3  -2   2    11695.10    11287.06    118.25 o 
  -2  -2   2     5164.01     5325.17     34.10 o 
  -1  -2   2    13136.69    12491.38     93.77 o 
   0  -2   2     3436.84     3417.97     30.89 o 
   1  -2   2     7613.13     7409.45     37.13 o 
   2  -2   2     8384.98     8215.10     38.46 o 
   3  -2   2     1114.95     1087.71     18.06 o 
   4  -2   2    10193.61    10081.34    105.09 o 
   5  -2   2      342.50      351.34      8.63 o 
   6  -2   2     6776.19     7156.94    100.12 o 
   7  -2   2      402.67      391.46     30.70 o 
   8  -2   2     1266.43     1347.20     46.40 o 
   9  -2   2      829.07      916.78     40.44 o 
  10  -2   2      348.58      349.48     24.08 o 
  11  -2   2      419.64      436.64     28.09 o 
 -12  -1   2       15.15       38.69     12.97 o 
 -11  -1   2      455.21      467.68     37.76 o 
 -10  -1   2       36.24       25.19     11.87 o 
  -9  -1   2     1570.58     1588.24     50.95 o 
  -8  -1   2     1552.42     1556.76     51.00 o 
  -7  -1   2     1702.02     1766.41     35.00 o 
  -6  -1   2     6788.40     6903.22    106.48 o 
  -5  -1   2       28.43       30.69      4.57 o 
  -4  -1   2    20901.34    20992.77    101.91 o 
  -3  -1   2      264.93      307.00      7.50 o 
  -2  -1   2     1929.12     1992.98     28.24 o 
  -1  -1   2      319.41      379.53      7.04 o 
   0  -1   2     6341.88     6632.73     50.73 o 
   1  -1   2    14642.35    14853.43     84.19 o 
   2  -1   2     1543.97     1553.93     13.62 o 
   3  -1   2    15018.57    15092.00    114.14 o 
   4  -1   2      635.90      670.68     28.56 o 
   5  -1   2     6922.95     7264.09     95.17 o 
   6  -1   2     1050.67     1001.65     39.56 o 
   7  -1   2     1399.69     1563.46     79.44 o 
   8  -1   2     2374.28     2471.47     41.11 o 
   9  -1   2       15.23       13.36     32.55 o 
  10  -1   2     1257.09     1237.03     42.11 o 
  11  -1   2       93.66       85.76     20.50 o 
 -11   0   2      213.68      217.34     20.90 o 
 -10   0   2      178.53      166.83     17.21 o 
  -9   0   2     1557.28     1630.87     43.50 o 
  -8   0   2       44.06       44.83      4.19 o 
  -7   0   2     6098.19     5875.74     87.45 o 
  -6   0   2      335.86      357.89     11.04 o 
  -5   0   2     7114.18     7090.33     54.14 o 
  -4   0   2    10426.82    10848.29    109.81 o 
  -3   0   2      190.29      183.80      3.47 o 
  -2   0   2     1432.65     1627.39     16.01 o 
   1   0   2     2420.32     2863.33     40.44 o 
   2   0   2    11589.01    11638.97    163.71 o 
   3   0   2     3311.39     3165.85     57.48 o 
   4   0   2     4992.54     5138.95     65.79 o 
   5   0   2    12127.58    12083.02    128.88 o 
   6   0   2      382.83      448.52     10.13 o 
   7   0   2     3746.29     3723.43     58.79 o 
   8   0   2      482.45      489.73     15.13 o 
   9   0   2     2164.86     2129.69     34.87 o 
  10   0   2      822.65      854.69     28.78 o 
  11   0   2      167.36      173.19     23.75 o 
  12   0   2      324.77      318.42     30.94 o 
 -10   1   2      762.91      802.54     37.41 o 
  -9   1   2      215.95      169.21     11.79 o 
  -8   1   2     2131.01     1939.97     94.64 o 
  -7   1   2     1483.21     1502.09     48.36 o 
  -6   1   2     1204.98     1262.05     36.35 o 
  -5   1   2    10409.93    10749.99    157.53 o 
  -4   1   2        3.55       22.07      2.26 o 
  -3   1   2    17866.07    17643.23    234.15 o 
  -2   1   2     9403.23     9908.40     81.08 o 
  -1   1   2      359.20      433.82     10.46 o 
   0   1   2    14602.09    14280.20    167.37 o 
   1   1   2     4630.72     4849.83     62.32 o 
   2   1   2    16305.28    15817.79    110.10 o 
   4   1   2    10845.91    11068.30     78.71 o 
   5   1   2     2947.59     2951.27     32.68 o 
   6   1   2     4022.57     4161.55     50.44 o 
   7   1   2     1566.02     1540.84     20.44 o 
   8   1   2     1108.12     1072.20     24.25 o 
   9   1   2     2294.15     2190.33     41.94 o 
  10   1   2       20.97        8.75      8.38 o 
  11   1   2      660.99      688.54     39.46 o 
  12   1   2      112.03       76.39     16.53 o 
 -11   2   2      249.30      284.12     24.01 o 
 -10   2   2      373.50      385.62     25.81 o 
  -9   2   2      203.22      243.32     23.49 o 
  -8   2   2     2382.52     2553.14     79.38 o 
  -7   2   2      240.19      261.07     13.99 o 
  -6   2   2     3723.71     3798.48     67.95 o 
  -5   2   2     1824.59     1706.32     40.42 o 
  -4   2   2     5948.72     6001.81     70.66 o 
  -3   2   2    10696.17    11103.79    171.31 o 
  -2   2   2     2276.62     2418.45     38.38 o 
  -1   2   2    13011.20    12639.76    123.65 o 
   0   2   2       69.46      181.45      7.56 o 
   1   2   2    21213.25    20275.60    139.22 o 
   2   2   2     4156.01     4635.35     32.33 o 
   3   2   2     2365.45     2343.21     27.66 o 
   4   2   2     8336.31     8468.19     52.49 o 
   5   2   2     2925.69     3028.65     34.16 o 
   6   2   2     7605.57     7831.65     67.37 o 
   7   2   2        1.55       -5.19      5.19 o 
   8   2   2     3298.28     3245.88     36.39 o 
   9   2   2      400.42      437.61     12.31 o 
  10   2   2     1339.91     1445.34     31.30 o 
  11   2   2      699.05      683.72     32.32 o 
  12   2   2       39.86       32.18     14.65 o 
 -10   3   2       12.72       15.73     15.71 o 
  -9   3   2      893.64      959.66     43.32 o 
  -8   3   2      341.04      300.65     16.77 o 
  -7   3   2      868.49      867.52     29.63 o 
  -6   3   2     1945.03     1885.44     40.75 o 
  -5   3   2     1209.46     1175.92     28.06 o 
  -4   3   2     7735.24     7906.83    111.44 o 
  -3   3   2      283.03      329.19     10.97 o 
  -2   3   2    10407.86    10227.99    131.99 o 
  -1   3   2     1089.56     1088.25     27.04 o 
   0   3   2     9405.30     9590.35    213.17 o 
   1   3   2     7748.32     8031.77     64.43 o 
   2   3   2     1931.00     1912.52     19.09 o 
   3   3   2    16358.67    16006.83    112.26 o 
   4   3   2      741.15      864.34     15.66 o 
   5   3   2    13567.28    13648.18     88.00 o 
   6   3   2     1493.01     1516.26     25.02 o 
   7   3   2     2527.76     2561.88     32.43 o 
   8   3   2     1824.79     1824.47     28.18 o 
   9   3   2      391.18      357.60     11.64 o 
  10   3   2     1695.64     1706.42     29.90 o 
  11   3   2       23.28       22.42     10.75 o 
  12   3   2      660.95      703.29     43.05 o 
  -9   4   2      488.42      520.96     40.94 o 
  -8   4   2      177.26      174.13     15.36 o 
  -7   4   2     1478.28     1439.56     45.01 o 
  -6   4   2       85.47       72.50      8.12 o 
  -5   4   2     4355.77     4261.59    103.89 o 
  -4   4   2     2381.31     2321.15     53.50 o 
  -3   4   2     4253.01     4300.37     80.31 o 
  -2   4   2     1865.62     1749.63     30.70 o 
  -1   4   2     2632.13     2621.40     47.88 o 
   0   4   2    13955.03    13661.76    190.10 o 
   1   4   2       10.33       44.92      4.59 o 
   2   4   2    13202.60    13058.03    191.13 o 
   3   4   2     3470.08     3587.70     34.19 o 
   4   4   2     5207.27     5222.29     69.57 o 
   5   4   2     8942.24     9343.99    106.01 o 
   6   4   2       70.10       85.20      6.77 o 
   7   4   2     3657.32     3696.39     50.28 o 
   8   4   2      161.77      156.93     14.83 o 
   9   4   2     3294.20     3427.91     69.56 o 
  10   4   2      859.58      782.18     19.08 o 
  11   4   2      762.29      799.04     30.56 o 
  12   4   2      621.94      612.76     29.24 o 
  13   4   2       69.56       77.17     20.69 o 
  -9   5   2        3.83       -8.40     26.34 o 
  -8   5   2      815.49      871.38     32.67 o 
  -7   5   2      656.07      607.02     20.46 o 
  -6   5   2      797.92      819.75     22.68 o 
  -5   5   2     1552.47     1499.00     27.27 o 
  -4   5   2      207.30      257.41     11.57 o 
  -3   5   2     6286.69     6158.47    113.71 o 
  -2   5   2      259.95      245.74     12.47 o 
  -1   5   2     4789.62     4764.24    106.13 o 
   0   5   2     4073.03     4227.26    109.94 o 
   1   5   2     4633.05     4637.34     63.91 o 
   2   5   2    15435.39    14899.24    150.73 o 
   3   5   2     2230.86     2185.29     36.48 o 
   4   5   2     9963.25     9982.62     76.72 o 
   5   5   2      329.80      311.98     13.73 o 
   6   5   2     5273.64     5428.96     78.27 o 
   7   5   2     1707.51     1723.57     34.15 o 
   8   5   2     1341.12     1426.47     25.76 o 
   9   5   2     1923.97     1845.07     30.57 o 
  10   5   2       76.20       62.61     10.59 o 
  11   5   2     1355.35     1395.94     48.99 o 
  12   5   2        2.42      -12.14     12.14 o 
  13   5   2      460.74      440.11     36.19 o 
  -8   6   2      449.04      514.69     26.54 o 
  -7   6   2       75.08      105.00     14.65 o 
  -6   6   2     1761.27     1826.64     49.22 o 
  -5   6   2        4.77       -6.02      6.02 o 
  -4   6   2     2425.16     2434.29     38.34 o 
  -3   6   2     1839.64     1764.91     46.65 o 
  -2   6   2     1354.58     1389.71     31.31 o 
  -1   6   2     5758.68     5659.05     67.94 o 
   0   6   2      732.82      763.05     29.21 o 
   1   6   2     9029.29     8684.39    212.01 o 
   2   6   2     1120.48     1169.49     44.03 o 
   3   6   2     6183.01     6132.14     69.67 o 
   4   6   2     3166.86     3183.48     35.64 o 
   5   6   2     3558.42     3537.13     43.10 o 
   6   6   2     8200.08     8363.19    141.42 o 
   7   6   2       58.71       59.09     14.26 o 
   8   6   2     4202.52     4358.31     63.21 o 
   9   6   2        6.34       10.11      7.00 o 
  10   6   2     2767.88     2831.17     58.87 o 
  11   6   2      388.70      340.18     17.99 o 
  12   6   2      396.91      359.34     23.27 o 
  13   6   2      373.00      361.68     25.53 o 
  -7   7   2      555.11      533.42     27.13 o 
  -6   7   2      337.36      328.73     21.28 o 
  -5   7   2      461.56      479.82     18.49 o 
  -4   7   2     1868.35     1765.77     34.78 o 
  -3   7   2      386.64      447.94     15.52 o 
  -2   7   2     4832.90     4853.67     70.10 o 
  -1   7   2      104.68      141.56     10.86 o 
   0   7   2     5809.29     5666.47     64.60 o 
   1   7   2     4462.29     4410.35     79.76 o 
   2   7   2     3977.22     3885.85     74.56 o 
   3   7   2     4964.33     4987.33     69.79 o 
   4   7   2       34.56       55.72     11.57 o 
   5   7   2     7343.51     7022.45    110.60 o 
   6   7   2      466.01      476.11     17.50 o 
   7   7   2     5013.93     5197.03     91.69 o 
   8   7   2      949.08      940.47     26.08 o 
   9   7   2      764.06      793.56     25.34 o 
  10   7   2     1952.76     1993.74     96.49 o 
  11   7   2       88.68       60.03     12.29 o 
  12   7   2      759.64      750.44     61.47 o 
  -6   8   2       56.04       77.57     14.10 o 
  -5   8   2      854.56      866.31     26.52 o 
  -4   8   2      152.56      124.36      9.57 o 
  -3   8   2     2253.33     2336.85     33.48 o 
  -2   8   2     1369.05     1405.01     27.87 o 
  -1   8   2     3322.12     3375.26     44.86 o 
   0   8   2     4024.47     3962.77     58.69 o 
   1   8   2       10.31        8.06     15.97 o 
   2   8   2     7751.01     7448.32    117.18 o 
   3   8   2      599.86      568.30     29.81 o 
   4   8   2     4378.79     4427.77     65.37 o 
   5   8   2     2860.20     2844.42     60.92 o 
   6   8   2     1106.64     1110.47     23.92 o 
   7   8   2     3816.84     3774.85     55.28 o 
   8   8   2      214.73      204.49     12.18 o 
   9   8   2     1912.31     1956.43     74.10 o 
  10   8   2       71.39       51.30     12.16 o 
  11   8   2      957.45      867.99     34.63 o 
  12   8   2      323.81      300.86     22.88 o 
  -5   9   2      342.41      308.92     28.25 o 
  -4   9   2      315.22      358.23     18.77 o 
  -3   9   2     1394.26     1389.42     34.83 o 
  -2   9   2      113.73      110.29     14.26 o 
  -1   9   2     2827.47     2961.42     46.81 o 
   0   9   2      119.69      129.04     10.73 o 
   1   9   2     4341.42     4198.49     73.29 o 
   2   9   2     2893.74     3098.96     61.21 o 
   3   9   2     1164.03     1142.15     49.24 o 
   4   9   2     4135.94     4222.49     60.23 o 
   5   9   2      104.12       89.40     10.32 o 
   6   9   2     3263.24     3349.23     61.34 o 
   7   9   2       42.12       17.10      9.36 o 
   8   9   2     1323.12     1268.93     39.04 o 
   9   9   2     1170.69     1116.58     29.03 o 
  10   9   2      466.28      448.24     25.28 o 
  11   9   2     1003.51      969.41     37.84 o 
  12   9   2       46.11       37.24     14.33 o 
  -4  10   2      659.51      689.62     31.24 o 
  -3  10   2      105.26      103.33     14.10 o 
  -2  10   2     1171.97     1243.15     41.70 o 
  -1  10   2      619.47      636.40     29.83 o 
   0  10   2      825.49      852.93     34.36 o 
   1  10   2     3946.39     4104.98     88.89 o 
   2  10   2      138.85      167.61     18.69 o 
   3  10   2     3858.52     3723.68     73.22 o 
   4  10   2       90.81       90.96     21.80 o 
   5  10   2     2564.83     2580.16     48.53 o 
   6  10   2     2155.30     2093.83     44.56 o 
   7  10   2      840.41      821.08     28.17 o 
   8  10   2     1533.96     1592.88     45.66 o 
   9  10   2       53.96       26.87     13.53 o 
  10  10   2     1535.90     1565.27     48.04 o 
  11  10   2      123.26      100.37     17.26 o 
  -2  11   2      912.43      962.39     38.84 o 
  -1  11   2       12.11       -2.77     11.62 o 
   0  11   2     1408.09     1409.18     46.37 o 
   1  11   2      234.01      258.52     22.41 o 
   2  11   2     1821.45     1825.89     52.21 o 
   3  11   2     1538.14     1654.69     49.97 o 
   4  11   2      623.13      608.29     31.08 o 
   5  11   2     2145.65     2246.53     58.89 o 
   6  11   2        2.15        4.83     10.96 o 
   7  11   2     1893.67     1943.36     51.35 o 
   8  11   2      270.49      243.51     17.84 o 
   9  11   2     1162.12     1117.17     35.71 o 
  10  11   2      660.66      643.11     28.35 o 
   0  12   2      654.98      687.30     35.17 o 
   1  12   2      349.64      320.36     25.03 o 
   2  12   2     1256.17     1269.38     46.17 o 
   3  12   2       10.58      -10.78     18.06 o 
   4  12   2     1178.02     1147.87     44.10 o 
   5  12   2      268.65      250.65     23.51 o 
   6  12   2     1093.47     1038.83     42.36 o 
   7  12   2      979.26     1014.06     34.44 o 
   8  12   2      273.74      263.31     19.63 o 
   9  12   2     1009.93     1062.33     36.63 o 
   4  13   2      697.88      758.35     58.05 o 
   5  13   2      272.32      279.56     33.91 o 
   6  13   2     1053.25     1002.02     43.90 o 
  -7 -12   3      720.97      732.03     34.98 o 
  -6 -12   3       74.71       80.07     16.95 o 
  -5 -12   3     1236.39     1235.32     54.32 o 
  -4 -12   3       56.06       61.53     18.10 o 
  -3 -12   3     1107.50     1188.19     59.55 o 
  -2 -12   3      572.81      622.04     39.94 o 
  -1 -12   3      418.35      442.71     34.88 o 
  -9 -11   3       32.99       31.58     19.42 o 
  -8 -11   3     1228.87     1212.83     42.95 o 
  -7 -11   3       90.04       92.08     24.56 o 
  -6 -11   3     1380.73     1459.53     46.10 o 
  -5 -11   3      651.65      632.62     30.65 o 
  -4 -11   3      806.66      808.42     41.96 o 
  -3 -11   3     1241.08     1260.65     50.88 o 
  -2 -11   3      108.58      155.92     30.61 o 
  -1 -11   3     1695.34     1812.93     61.11 o 
   0 -11   3      130.34      107.83     19.58 o 
   1 -11   3      917.66     1017.62     38.40 o 
   2 -11   3      417.26      398.35     36.01 o 
 -10 -10   3       56.69       59.07     20.64 o 
  -9 -10   3     1047.15      997.32     43.23 o 
  -8 -10   3      699.83      665.44     30.71 o 
  -7 -10   3      466.67      469.52     25.61 o 
  -6 -10   3     1491.00     1554.16     45.04 o 
  -5 -10   3      132.42      150.04     16.45 o 
  -4 -10   3     2569.84     2622.04     58.08 o 
  -3 -10   3      338.83      343.51     38.26 o 
  -2 -10   3     1844.25     1998.64     60.78 o 
  -1 -10   3     1504.39     1468.82     51.88 o 
   0 -10   3      833.39      895.41     41.22 o 
   1 -10   3     1489.01     1484.42     43.86 o 
   2 -10   3       34.01       18.68     12.08 o 
   3 -10   3      941.42      989.33     37.91 o 
 -11  -9   3      375.94      342.67     25.18 o 
 -10  -9   3      266.92      240.25     20.94 o 
  -9  -9   3     1354.83     1337.67     34.46 o 
  -8  -9   3      117.30      103.27     11.84 o 
  -7  -9   3     2305.30     2249.21     41.40 o 
  -6  -9   3      231.10      235.69     17.68 o 
  -5  -9   3     2972.13     2900.18     59.42 o 
  -4  -9   3     2387.67     2455.31     61.90 o 
  -3  -9   3      682.32      749.50     98.34 o 
  -2  -9   3     3312.83     3189.70     52.16 o 
  -1  -9   3       52.50       67.13     12.63 o 
   0  -9   3     4557.54     4388.04     65.67 o 
   1  -9   3      439.78      379.59     19.61 o 
   2  -9   3     1075.00     1027.88     28.49 o 
   3  -9   3      790.09      734.47     24.75 o 
   4  -9   3      285.47      308.43     19.96 o 
   5  -9   3      565.02      534.28     29.04 o 
 -11  -8   3       15.62       29.81     14.29 o 
 -10  -8   3     1127.75     1168.41     43.20 o 
  -9  -8   3      131.28      134.20     12.31 o 
  -8  -8   3     1477.93     1534.56     38.97 o 
  -7  -8   3     1208.97     1191.50     29.06 o 
  -6  -8   3      315.10      333.21     14.94 o 
  -5  -8   3     3771.38     3789.44     49.59 o 
  -4  -8   3        1.60        3.80     10.07 o 
  -3  -8   3     5562.22     5644.96     79.93 o 
  -2  -8   3     1810.64     1798.26     45.83 o 
  -1  -8   3     3926.91     3991.17     58.34 o 
   0  -8   3     2751.77     2814.53     49.07 o 
   1  -8   3      925.13      975.50     28.46 o 
   2  -8   3     2947.53     2868.00     60.90 o 
   3  -8   3        0.77       -1.27      7.33 o 
   4  -8   3     1756.34     1754.62     38.71 o 
   5  -8   3      151.70      153.50     17.37 o 
   6  -8   3      461.21      453.74     27.48 o 
 -12  -7   3      143.15      134.07     19.95 o 
 -11  -7   3      499.40      486.11     23.01 o 
 -10  -7   3      801.82      730.28     39.04 o 
  -9  -7   3      495.26      439.59     24.58 o 
  -8  -7   3     1766.80     1781.59     35.70 o 
  -7  -7   3       84.69       84.62     13.60 o 
  -6  -7   3     3838.25     3958.66     52.06 o 
  -5  -7   3      425.37      465.09     16.14 o 
  -4  -7   3     4439.38     4459.52     51.32 o 
  -3  -7   3     2283.45     2375.67     50.26 o 
  -2  -7   3     1202.45     1170.24     32.80 o 
  -1  -7   3     5739.45     5653.48     69.92 o 
   0  -7   3      294.96      265.35     14.65 o 
   1  -7   3     5442.05     5127.36     78.52 o 
   2  -7   3     1092.94     1099.78     26.38 o 
   3  -7   3     2303.25     2433.91     59.09 o 
   4  -7   3     1758.12     1757.88     36.52 o 
   5  -7   3      671.20      646.12     23.13 o 
   6  -7   3      902.78      919.69     36.15 o 
   7  -7   3        0.35      -15.59     22.02 o 
 -12  -6   3       22.32       17.38     14.51 o 
 -11  -6   3      828.59      811.98     35.49 o 
 -10  -6   3        0.86        7.79      8.57 o 
  -9  -6   3     2517.29     2471.47     65.54 o 
  -8  -6   3      955.17      966.94     28.71 o 
  -7  -6   3     1513.50     1494.36     30.48 o 
  -6  -6   3     4499.23     4333.44     53.26 o 
  -5  -6   3     1826.12     1714.30     30.21 o 
  -4  -6   3     7721.44     7586.65     75.54 o 
  -3  -6   3       61.43       72.77      6.19 o 
  -2  -6   3     7257.25     7065.00     80.92 o 
  -1  -6   3     1572.98     1513.89     31.77 o 
   0  -6   3     6596.96     6592.26     74.05 o 
   1  -6   3     4832.54     4663.08     66.90 o 
   2  -6   3     1348.07     1322.04     27.08 o 
   3  -6   3     4284.19     3993.34     44.93 o 
   4  -6   3        9.72        9.80      7.14 o 
   5  -6   3     2201.48     2103.33     33.08 o 
   6  -6   3      350.75      368.39     17.97 o 
   7  -6   3      731.87      690.80     32.03 o 
   8  -6   3      522.75      525.41     37.15 o 
 -12  -5   3      590.15      630.33     34.74 o 
 -11  -5   3      256.38      217.81     20.61 o 
 -10  -5   3      854.35      838.01     26.32 o 
  -9  -5   3     2084.90     2060.20     40.16 o 
  -8  -5   3      645.79      692.09     20.48 o 
  -7  -5   3     3855.05     3815.70     48.14 o 
  -5  -5   3     7366.61     7348.02     69.32 o 
  -4  -5   3     2657.82     2787.24     36.20 o 
  -3  -5   3     1569.93     1499.27     24.18 o 
  -2  -5   3     4060.07     4103.16     45.57 o 
  -1  -5   3     1755.98     1711.65     27.37 o 
   0  -5   3     8852.64     8630.27     84.52 o 
   1  -5   3        8.68        3.80      5.60 o 
   2  -5   3     5429.93     5372.81     46.09 o 
   3  -5   3      668.95      677.63     12.09 o 
   4  -5   3     3323.99     3300.79     40.69 o 
   5  -5   3     1179.68     1202.28     23.40 o 
   6  -5   3      140.78      143.53      9.06 o 
   7  -5   3     1085.34     1109.49     31.09 o 
   8  -5   3        4.20        6.17     11.21 o 
   9  -5   3      588.88      653.67     31.63 o 
 -12  -4   3      562.76      656.91     37.99 o 
 -11  -4   3       81.17       59.23     14.70 o 
 -10  -4   3     1532.77     1747.54     69.29 o 
  -9  -4   3        7.21       21.53      8.97 o 
  -8  -4   3     5340.66     5447.37     88.48 o 
  -7  -4   3     1600.15     1608.81     28.18 o 
  -6  -4   3     4126.30     4042.35     51.51 o 
  -5  -4   3     4641.65     4618.18     45.24 o 
  -4  -4   3      708.72      654.39     15.82 o 
  -3  -4   3    10886.72    10490.89     81.61 o 
  -2  -4   3     1413.70     1632.73     20.57 o 
  -1  -4   3    11720.04    11425.95     80.16 o 
   0  -4   3     2269.48     2307.36     33.88 o 
   1  -4   3    13100.72    13024.16    111.47 o 
   2  -4   3     5756.08     5523.01     57.95 o 
   3  -4   3     1311.36     1261.18     16.46 o 
   4  -4   3     5074.72     4885.68     56.52 o 
   5  -4   3        5.08        6.12      2.84 o 
   6  -4   3     2938.25     2908.69     53.90 o 
   7  -4   3      296.47      290.89     18.96 o 
   8  -4   3      926.29      981.89     39.12 o 
   9  -4   3      582.37      573.23     28.72 o 
  10  -4   3       32.20       24.82     15.44 o 
 -11  -3   3      886.17      897.16     36.95 o 
 -10  -3   3      391.88      390.80     31.40 o 
  -9  -3   3     1756.31     1639.08     70.27 o 
  -8  -3   3     1646.22     1640.43     50.65 o 
  -7  -3   3      888.27      802.11     16.36 o 
  -6  -3   3     4007.97     4025.66     42.16 o 
  -5  -3   3       43.24       57.59      6.01 o 
  -4  -3   3     9147.00     9028.65     81.24 o 
  -3  -3   3     4624.64     4691.25     60.62 o 
  -2  -3   3     2742.70     2878.27     48.45 o 
  -1  -3   3     9147.19     9066.86     55.69 o 
   0  -3   3     2136.67     2269.89     24.79 o 
   1  -3   3    13250.35    13219.53     73.56 o 
   2  -3   3      470.94      491.07      8.44 o 
   3  -3   3     7366.99     7368.87     70.06 o 
   4  -3   3     2201.93     2071.07     44.72 o 
   5  -3   3     3724.30     3882.80     42.13 o 
   6  -3   3     3547.28     3565.56     57.77 o 
   7  -3   3       92.49       90.17     16.29 o 
   8  -3   3     1385.22     1449.03     48.04 o 
   9  -3   3        6.36        5.73     11.54 o 
  10  -3   3      625.66      633.92     35.10 o 
 -12  -2   3      281.48      330.53     25.31 o 
 -11  -2   3      530.95      556.29     39.34 o 
 -10  -2   3      171.08      163.31     22.78 o 
  -9  -2   3     2415.41     2387.85     71.21 o 
  -8  -2   3       30.79       33.32      7.08 o 
  -7  -2   3     3277.47     3216.70     40.67 o 
  -6  -2   3      750.77      735.67     12.74 o 
  -5  -2   3     2367.75     2331.73     32.22 o 
  -4  -2   3    11020.09    11665.83     88.58 o 
  -3  -2   3     3262.29     3279.82     28.65 o 
  -2  -2   3    12166.16    12332.58     68.31 o 
  -1  -2   3      196.55      272.67      6.54 o 
   0  -2   3    17008.00    17040.60    141.83 o 
   1  -2   3     4224.05     4270.06     28.16 o 
   2  -2   3    13254.64    12852.29     72.71 o 
   3  -2   3     6581.00     6418.74     43.45 o 
   4  -2   3      660.16      653.40     16.69 o 
   5  -2   3     8250.29     8195.25    119.14 o 
   6  -2   3        3.94        6.30      8.48 o 
   7  -2   3     2706.56     2702.55     61.79 o 
   8  -2   3      392.66      385.23     21.23 o 
   9  -2   3      474.38      494.87     26.14 o 
  10  -2   3      735.98      730.00     52.07 o 
  11  -2   3       20.17       -3.44     13.97 o 
 -12  -1   3      452.50      482.22     38.93 o 
 -10  -1   3     1096.65     1077.68     49.15 o 
  -9  -1   3      958.33     1005.26     62.18 o 
  -8  -1   3      763.01      805.45     27.31 o 
  -7  -1   3     4358.54     4293.66     77.17 o 
  -6  -1   3       60.65       54.05      3.59 o 
  -5  -1   3     3795.32     3721.36     41.30 o 
  -4  -1   3      595.06      639.53     12.76 o 
  -3  -1   3     5047.01     5010.70     37.97 o 
  -2  -1   3     2348.63     2341.01     22.53 o 
  -1  -1   3     5561.53     5729.38     64.76 o 
   0  -1   3     9378.79     9035.43     69.52 o 
   1  -1   3     1525.71     1835.13     27.32 o 
   2  -1   3     9803.45    10184.82     86.58 o 
   3  -1   3      108.69      121.56      4.47 o 
   4  -1   3    11845.12    12019.70    138.19 o 
   5  -1   3     1985.36     1962.48     27.73 o 
   6  -1   3     2299.73     2204.06    102.35 o 
   7  -1   3     3191.18     2990.31     68.31 o 
   8  -1   3        8.13       -7.46     10.86 o 
   9  -1   3     1765.39     1872.80     47.80 o 
  10  -1   3       27.60       29.97      9.90 o 
  11  -1   3      477.40      495.65     34.67 o 
 -11   0   3      259.99      311.24     24.34 o 
 -10   0   3      655.29      601.44     29.51 o 
  -9   0   3      124.58      112.34     10.59 o 
  -8   0   3     4085.54     3936.00     77.99 o 
  -7   0   3      769.53      695.60     23.43 o 
  -6   0   3     2493.57     2492.91     27.63 o 
  -5   0   3     4385.85     4371.40     39.48 o 
  -4   0   3     5955.79     5926.78     39.90 o 
  -3   0   3     6718.33     6983.02     37.64 o 
  -2   0   3      232.91      275.18      5.45 o 
  -1   0   3    13401.17    13754.96    224.79 o 
   0   0   3      537.50      665.86      8.97 o 
   1   0   3    55733.71    48768.93    305.60 o 
   2   0   3      559.04      601.21      8.64 o 
   3   0   3     4874.43     4843.58     60.61 o 
   4   0   3     6041.72     5952.11    124.90 o 
   5   0   3     1213.82     1267.83     28.68 o 
   6   0   3     5626.28     5714.23     97.72 o 
   7   0   3       47.86       58.64      4.41 o 
   8   0   3     1332.27     1421.46     23.63 o 
   9   0   3     1479.28     1483.75     39.45 o 
  10   0   3      449.02      480.07     21.02 o 
  11   0   3      526.04      545.53     32.07 o 
  12   0   3        8.75      -17.86     17.86 o 
 -11   1   3      339.28      313.65     24.36 o 
 -10   1   3       14.60       12.11     12.24 o 
  -9   1   3     1321.58     1287.83     49.76 o 
  -8   1   3     1477.44     1541.52     40.83 o 
  -7   1   3     2545.17     2548.72     49.33 o 
  -6   1   3     2991.99     3217.18     38.45 o 
  -5   1   3       59.78       64.08      3.44 o 
  -4   1   3     6594.99     6606.95     35.77 o 
  -3   1   3     2078.26     2324.64     16.82 o 
  -2   1   3     7957.51     7839.97     41.81 o 
  -1   1   3     3024.48     3292.94     29.84 o 
   0   1   3     1551.40     1652.67     21.15 o 
   1   1   3    58560.20    49920.30   1016.69 o 
   2   1   3      336.40      383.04      7.12 o 
   3   1   3    13572.36    13036.56     87.42 o 
   4   1   3       61.02       94.80      7.59 o 
   5   1   3     9560.98     9585.58     72.53 o 
   6   1   3     6321.52     6206.80     81.41 o 
   7   1   3     1679.45     1618.19     27.03 o 
   8   1   3     3546.17     3509.72     42.73 o 
   9   1   3       62.48       51.85      6.60 o 
  10   1   3     1463.99     1425.21     37.07 o 
  11   1   3      108.74       94.07     14.83 o 
  12   1   3      262.55      236.74     21.64 o 
 -10   2   3      207.49      224.80     20.79 o 
  -9   2   3      937.60      945.88     53.58 o 
  -8   2   3       77.59       75.86     12.33 o 
  -7   2   3     2867.33     2809.76     94.34 o 
  -6   2   3      195.45      199.73     14.04 o 
  -5   2   3     3902.09     3766.58     35.33 o 
  -4   2   3     2371.94     2513.01     31.64 o 
  -3   2   3     3106.86     2957.77     29.03 o 
  -2   2   3     9856.19     9451.79     94.52 o 
  -1   2   3       10.49       52.96      4.31 o 
   0   2   3    17103.76    16615.76    152.77 o 
   1   2   3     1398.11     1555.63     19.05 o 
   2   2   3     1726.41     1679.72     27.46 o 
   3   2   3     4965.29     5053.44     39.23 o 
   4   2   3      872.77      896.89     14.24 o 
   5   2   3     9731.78     9745.00     78.79 o 
   6   2   3      284.86      275.37     10.79 o 
   7   2   3     3890.20     4024.51     46.24 o 
   8   2   3      658.58      633.43     14.22 o 
   9   2   3     2384.75     2487.30     38.54 o 
  10   2   3      756.56      721.04     21.01 o 
  11   2   3      234.83      246.57     20.59 o 
  12   2   3      469.93      459.49     25.14 o 
 -10   3   3      384.86      416.35     35.54 o 
  -9   3   3      135.10      120.72     21.77 o 
  -8   3   3     1062.62     1135.30     49.36 o 
  -7   3   3      607.93      541.68     19.23 o 
  -6   3   3      461.98      485.84     10.27 o 
  -5   3   3     4102.58     3953.03     46.65 o 
  -4   3   3       32.40       25.92      5.59 o 
  -3   3   3     8922.81     8562.99     71.21 o 
  -2   3   3      103.16      110.87      7.66 o 
  -1   3   3     5825.56     5743.51     63.92 o 
   0   3   3    12832.36    12776.24    161.34 o 
   1   3   3     2882.46     2987.76     29.13 o 
   2   3   3    16797.88    17001.94    168.27 o 
   3   3   3       95.44      139.51      6.64 o 
   4   3   3     8491.34     8518.23     66.78 o 
   5   3   3     2514.33     2495.37     36.08 o 
   6   3   3    10117.28    10303.61    109.53 o 
   7   3   3     2949.33     2974.90     39.60 o 
   8   3   3     1180.96     1190.12     25.15 o 
   9   3   3     3001.96     3096.55     40.73 o 
  10   3   3        4.23       -7.93      8.78 o 
  11   3   3     1408.28     1528.57     47.06 o 
  12   3   3      113.61       80.50     16.42 o 
  -9   4   3      127.51      153.72     22.72 o 
  -8   4   3     1145.36     1175.68     35.33 o 
  -7   4   3       20.76       13.84      6.77 o 
  -6   4   3     1688.25     1650.48     62.86 o 
  -5   4   3      299.84      284.15     12.70 o 
  -4   4   3     3768.42     3766.87     47.40 o 
  -3   4   3     3941.56     3801.86     50.67 o 
  -2   4   3     2256.22     2220.06     30.74 o 
  -1   4   3     8846.11     8393.13    106.16 o 
   0   4   3        7.67        9.26      3.86 o 
   1   4   3    12419.56    12387.77    103.20 o 
   2   4   3     4327.02     4604.31     34.04 o 
   3   4   3     5239.78     4984.09     43.45 o 
   4   4   3     5959.11     5926.35     60.35 o 
   5   4   3     2508.98     2406.93     31.15 o 
   6   4   3     6603.99     6670.07     71.29 o 
   7   4   3        2.05        6.54      6.06 o 
   8   4   3     4143.90     4208.53     65.92 o 
   9   4   3      486.44      448.20     16.37 o 
  10   4   3     1156.59     1142.22     24.19 o 
  11   4   3      793.17      709.00     28.72 o 
  12   4   3      208.88      201.44     20.57 o 
  13   4   3      520.92      500.33     31.77 o 
  -9   5   3      414.49      450.30     32.58 o 
  -8   5   3      169.72      167.66     17.05 o 
  -7   5   3      710.46      732.94     33.03 o 
  -6   5   3     1317.08     1259.13     37.46 o 
  -5   5   3      528.26      555.43     17.19 o 
  -4   5   3     4766.71     4556.73     57.97 o 
  -3   5   3       24.90       25.52      5.80 o 
  -2   5   3     5855.52     5743.67     58.79 o 
  -1   5   3     1367.32     1413.55     54.98 o 
   0   5   3     7556.70     7388.74     99.87 o 
   1   5   3    16427.40    17181.15    282.43 o 
   2   5   3     1573.17     1655.62     28.86 o 
   3   5   3    12759.55    12910.39    184.13 o 
   4   5   3       67.63       93.09      5.74 o 
   5   5   3     9529.37     9397.36    103.03 o 
   6   5   3     1166.11     1087.17     21.85 o 
   7   5   3     3096.23     3095.83     75.64 o 
   8   5   3     1919.05     1832.50     59.47 o 
   9   5   3     1275.07     1307.58     32.84 o 
  10   5   3     2697.94     2650.86     40.72 o 
  11   5   3       12.01        4.06     10.42 o 
  12   5   3      745.94      718.38     26.93 o 
  13   5   3       44.98       30.20     16.49 o 
  -8   6   3      100.62      127.18     15.99 o 
  -7   6   3     1064.44     1093.41     37.33 o 
  -6   6   3        0.52        7.68      7.89 o 
  -5   6   3     1644.22     1682.37     33.19 o 
  -4   6   3      376.84      368.16     14.02 o 
  -3   6   3     1821.40     1843.37     33.68 o 
  -2   6   3     4839.89     4852.16     84.42 o 
  -1   6   3      563.92      592.94     27.17 o 
   0   6   3     8122.70     8221.80    129.80 o 
   1   6   3       38.70       56.19      5.67 o 
   2   6   3     9312.84     9513.45    149.01 o 
   3   6   3     2230.57     2460.84     31.43 o 
   4   6   3     3055.11     3036.65     33.41 o 
   5   6   3     3680.67     3653.99     41.21 o 
   6   6   3      951.32      900.80     20.35 o 
   7   6   3     4779.99     4909.52     76.04 o 
   8   6   3       40.77       45.37      7.09 o 
   9   6   3     2382.19     2405.90    101.86 o 
  10   6   3      392.00      366.76     15.06 o 
  11   6   3      816.27      816.85     26.42 o 
  12   6   3      344.73      336.55     22.44 o 
  -7   7   3      129.43      101.12     14.69 o 
  -6   7   3      777.59      789.85     29.03 o 
  -5   7   3      934.38      918.64     28.15 o 
  -4   7   3      443.97      483.35     21.20 o 
  -3   7   3     3910.92     3816.74     53.56 o 
  -2   7   3        6.54       12.15      8.00 o 
  -1   7   3     4254.56     4158.59    140.86 o 
   0   7   3     1382.43     1430.51     58.66 o 
   1   7   3     3716.58     3558.94     94.59 o 
   2   7   3     5253.65     5256.15    103.38 o 
   3   7   3     1507.95     1559.33     45.32 o 
   4   7   3     5267.49     5454.28    112.50 o 
   5   7   3      127.73      130.08      6.87 o 
   6   7   3     6623.18     6592.60    113.04 o 
   7   7   3     1466.34     1368.05     52.52 o 
   8   7   3     2638.05     2597.97     68.16 o 
   9   7   3     1011.90      955.78     23.40 o 
  10   7   3      619.32      614.69     20.18 o 
  11   7   3     1356.36     1372.87     43.38 o 
  12   7   3        2.84       -4.35     17.79 o 
  -6   8   3      687.88      658.02     37.61 o 
  -5   8   3        3.01        8.41      8.79 o 
  -4   8   3     1499.52     1525.03     34.87 o 
  -3   8   3     1071.66     1051.91     31.95 o 
  -2   8   3     2555.74     2686.02     44.96 o 
  -1   8   3     3052.02     3127.60     79.77 o 
   0   8   3      752.29      760.37     21.06 o 
   1   8   3     4423.94     4229.12     93.80 o 
   2   8   3      257.33      239.88     20.55 o 
   3   8   3     4380.48     4183.57     84.08 o 
   4   8   3     1353.80     1401.72     45.59 o 
   5   8   3     1834.19     1772.93     38.67 o 
   6   8   3     3993.38     4085.52     71.19 o 
   7   8   3      395.52      384.02     15.48 o 
   8   8   3     2964.65     2818.78     49.01 o 
   9   8   3       87.95       88.05      8.76 o 
  10   8   3     1612.52     1635.06     32.71 o 
  11   8   3      447.34      386.21     19.83 o 
  12   8   3      386.48      364.35     19.96 o 
  -5   9   3      413.56      489.83     34.38 o 
  -4   9   3      813.54      811.36     32.10 o 
  -3   9   3      272.61      298.39     17.65 o 
  -2   9   3     2634.18     2792.49     64.70 o 
  -1   9   3       22.30       32.11      8.41 o 
   0   9   3     2752.65     2759.55     59.75 o 
   1   9   3     1739.35     1727.48     55.70 o 
   2   9   3     1389.29     1464.19     58.21 o 
   3   9   3     2367.71     2332.46     64.91 o 
   4   9   3      659.84      684.73     60.50 o 
   5   9   3     4237.86     4355.83     79.88 o 
   6   9   3       38.00       23.14     11.52 o 
   7   9   3     2692.39     2632.87     63.45 o 
   8   9   3      257.69      246.40     15.77 o 
   9   9   3      887.27      862.27     31.36 o 
  10   9   3     1028.50      988.89     37.05 o 
  11   9   3      157.60      146.26     17.31 o 
  12   9   3      805.69      819.69     35.80 o 
  -4  10   3        9.22      -15.69     15.69 o 
  -3  10   3      973.31      993.53     35.30 o 
  -2  10   3      519.47      572.81     29.14 o 
  -1  10   3      856.22      857.27     45.03 o 
   0  10   3     1483.60     1487.58     45.81 o 
   1  10   3       95.16      117.30     17.16 o 
   2  10   3     3657.27     3536.76     71.98 o 
   3  10   3       96.09       99.82     21.31 o 
   4  10   3     2162.49     2052.37     54.14 o 
   5  10   3      864.85      871.21     31.74 o 
   6  10   3     1339.47     1281.46     34.47 o 
   7  10   3     1950.25     1980.71     49.01 o 
   8  10   3      280.26      259.39     21.22 o 
   9  10   3     1752.38     1727.26     62.25 o 
  10  10   3       16.64        3.43     12.71 o 
  11  10   3      970.14      981.65     39.07 o 
  -2  11   3       91.22      101.06     14.18 o 
  -1  11   3     1159.18     1175.54     42.88 o 
   0  11   3       99.87       71.04     14.74 o 
   1  11   3     1502.24     1574.15     49.47 o 
   2  11   3     1045.29     1005.04     40.06 o 
   3  11   3      798.24      836.72     36.69 o 
   4  11   3     1602.95     1649.43     53.45 o 
   5  11   3      128.82       87.02     16.32 o 
   6  11   3     2496.67     2485.92     50.48 o 
   7  11   3      202.05      181.46     16.30 o 
   8  11   3     1078.44     1061.83     34.05 o 
   9  11   3      380.15      352.42     24.32 o 
  10  11   3      481.14      448.27     27.56 o 
   0  12   3      391.71      414.71     28.65 o 
   1  12   3      937.53     1028.99     42.85 o 
   2  12   3       79.45       77.12     22.11 o 
   3  12   3     1534.73     1660.87     53.61 o 
   4  12   3      152.89      160.43     20.05 o 
   5  12   3     1095.32     1071.31     43.67 o 
   6  12   3     1020.93     1053.54     43.43 o 
   7  12   3      447.71      398.79     28.37 o 
   8  12   3     1203.60     1179.27     46.62 o 
   9  12   3       34.92       17.96     15.90 o 
   4  13   3      401.92      362.39     28.96 o 
   5  13   3     1043.27     1008.60     44.31 o 
  -6 -12   4     1024.20     1045.93     51.10 o 
  -5 -12   4       10.79       16.20     16.98 o 
  -4 -12   4     1194.03     1263.50     54.01 o 
  -3 -12   4      398.92      427.13     34.00 o 
  -2 -12   4      633.47      717.79     42.54 o 
  -8 -11   4       47.21       34.76     13.12 o 
  -7 -11   4     1026.24     1126.78     41.39 o 
  -6 -11   4      475.88      463.52     27.75 o 
  -5 -11   4      998.01     1113.85     44.61 o 
  -4 -11   4     1476.87     1444.72     55.26 o 
  -3 -11   4      174.86      207.85     24.49 o 
  -2 -11   4     1396.40     1440.64     54.47 o 
  -1 -11   4       48.13       24.31     18.99 o 
   0 -11   4      921.04      934.58     43.82 o 
   1 -11   4      321.88      305.13     22.88 o 
  -9 -10   4      355.05      268.00     29.84 o 
  -8 -10   4      577.63      548.16     28.42 o 
  -7 -10   4     1388.76     1332.06     41.97 o 
  -6 -10   4      200.50      219.24     19.85 o 
  -5 -10   4     2695.67     2631.31     59.44 o 
  -4 -10   4       62.41       71.75     14.39 o 
  -3 -10   4     2027.94     2142.83     63.29 o 
  -2 -10   4      833.10      827.71     39.47 o 
  -1 -10   4     1252.87     1435.05     52.22 o 
   0 -10   4     1438.22     1326.91     49.27 o 
   1 -10   4      148.04      160.23     16.85 o 
   2 -10   4      847.95      884.60     36.35 o 
   3 -10   4       14.50       -9.21     20.12 o 
 -10  -9   4      720.40      724.62     33.32 o 
  -9  -9   4      201.55      175.30     18.37 o 
  -8  -9   4     2087.37     2191.32     42.70 o 
  -7  -9   4      149.91      169.99     12.91 o 
  -6  -9   4     1814.27     1968.25     37.18 o 
  -5  -9   4     1366.70     1378.78     40.61 o 
  -4  -9   4     2526.18     2588.11     55.48 o 
  -3  -9   4     3907.73     3932.48     83.67 o 
  -2  -9   4       85.05      103.21     26.34 o 
  -1  -9   4     3888.51     3916.61     62.33 o 
   0  -9   4      187.96      187.24     14.46 o 
   1  -9   4     2303.61     2316.52     43.58 o 
   2  -9   4      449.92      439.69     17.40 o 
   3  -9   4      580.60      590.49     23.77 o 
   4  -9   4      763.43      736.79     27.06 o 
   5  -9   4       57.43       46.66     13.50 o 
 -11  -8   4      547.03      536.27     25.30 o 
 -10  -8   4       30.96       26.46     17.60 o 
  -9  -8   4     1428.31     1406.57     54.54 o 
  -8  -8   4      658.08      641.54     22.58 o 
  -7  -8   4     1166.31     1166.80     29.20 o 
  -6  -8   4     2103.96     2122.87     38.01 o 
  -5  -8   4      116.20      115.90     10.09 o 
  -4  -8   4     4726.66     4828.41    112.50 o 
  -3  -8   4      633.18      651.56     26.34 o 
  -2  -8   4     3876.22     3902.23     59.25 o 
  -1  -8   4     1435.70     1391.62     33.87 o 
   0  -8   4     2056.36     2137.88     43.38 o 
   1  -8   4     2358.91     2275.08     45.14 o 
   2  -8   4        9.31        0.47      6.56 o 
   3  -8   4     1625.35     1616.80     31.25 o 
   4  -8   4       27.53       18.78      8.58 o 
   5  -8   4      916.98      910.84     36.74 o 
   6  -8   4      235.26      244.16     22.18 o 
 -11  -7   4      398.98      381.92     21.50 o 
 -10  -7   4      536.55      546.58     23.97 o 
  -9  -7   4     1298.32     1300.83     41.03 o 
  -8  -7   4       81.31       90.57      9.91 o 
  -7  -7   4     2084.38     2119.83     38.05 o 
  -6  -7   4      669.98      654.90     20.16 o 
  -5  -7   4     4490.74     4403.14     54.04 o 
  -4  -7   4     1335.61     1289.65     25.78 o 
  -3  -7   4     3052.05     2959.91     55.00 o 
  -2  -7   4     4628.90     4712.75     79.67 o 
  -1  -7   4      214.37      237.30     13.84 o 
   0  -7   4     5588.85     5755.41     72.94 o 
   1  -7   4       25.42       16.16      8.83 o 
   2  -7   4     1941.11     1990.01     32.11 o 
   3  -7   4     1346.72     1325.97     28.11 o 
   4  -7   4      959.17      985.94     27.78 o 
   5  -7   4     1332.16     1336.17     33.45 o 
   6  -7   4       94.12       93.64     15.87 o 
   7  -7   4      604.91      640.08     32.89 o 
 -11  -6   4       22.40       37.27     17.51 o 
 -10  -6   4     1221.09     1195.98     33.31 o 
  -9  -6   4      142.42      146.40     13.57 o 
  -8  -6   4     2031.59     2073.11     36.57 o 
  -7  -6   4      791.59      815.37     22.05 o 
  -6  -6   4      923.91      836.44     21.72 o 
  -5  -6   4     5126.26     5184.36     58.25 o 
  -4  -6   4      305.41      309.24     12.67 o 
  -3  -6   4     7296.36     7142.24     83.76 o 
  -2  -6   4      165.06      195.04      7.44 o 
  -1  -6   4     4876.78     4922.69    104.47 o 
   0  -6   4     3290.03     3238.14     60.76 o 
   1  -6   4     1745.86     1722.62     34.53 o 
   2  -6   4     4303.19     4145.24     64.08 o 
   3  -6   4       65.43       76.62      7.05 o 
   4  -6   4     2744.33     2589.64     43.42 o 
   5  -6   4      261.61      243.93     14.24 o 
   6  -6   4      873.75      866.99     26.03 o 
   7  -6   4      466.68      454.90     32.71 o 
   8  -6   4      168.35      169.46     25.19 o 
 -12  -5   4       87.66      107.51     20.27 o 
 -11  -5   4      593.06      574.33     39.66 o 
 -10  -5   4      461.68      471.44     27.17 o 
  -9  -5   4      779.70      751.82     24.82 o 
  -8  -5   4     3568.75     3583.90     81.24 o 
  -7  -5   4      123.53      128.57      6.19 o 
  -6  -5   4     5154.41     4901.89     59.16 o 
  -5  -5   4      274.77      296.42     12.36 o 
  -4  -5   4     7123.27     6927.79    100.19 o 
  -3  -5   4     3720.96     3736.38     42.92 o 
  -2  -5   4     2521.46     2511.10     29.00 o 
  -1  -5   4     9636.28     9349.45     81.17 o 
   0  -5   4      544.83      566.48     17.96 o 
   1  -5   4     6453.72     6305.82     60.19 o 
   2  -5   4     1035.49     1024.06     16.10 o 
   3  -5   4     3253.48     3056.17     31.32 o 
   4  -5   4     1448.03     1360.33     30.83 o 
   5  -5   4      838.87      846.19     23.79 o 
   6  -5   4     1423.47     1408.41     43.58 o 
   7  -5   4       27.64        7.25     15.39 o 
   8  -5   4      845.60      852.31     44.90 o 
   9  -5   4       73.07       75.63     20.76 o 
 -12  -4   4      203.53      295.15     32.46 o 
 -11  -4   4      545.97      517.89     29.65 o 
 -10  -4   4       16.85       10.10     12.73 o 
  -9  -4   4     2018.86     2055.08     47.16 o 
  -8  -4   4      138.54      174.83     14.32 o 
  -7  -4   4     1390.20     1340.69     27.79 o 
  -6  -4   4     1858.90     1832.81     39.09 o 
  -5  -4   4      854.58      835.92     17.97 o 
  -4  -4   4     7264.74     7179.70     73.00 o 
  -3  -4   4       16.11       47.07      5.43 o 
  -2  -4   4     8096.81     8174.89     60.84 o 
  -1  -4   4     1753.70     1703.25     20.12 o 
   0  -4   4    14725.38    14449.39    106.25 o 
   1  -4   4     5341.42     5148.77     42.53 o 
   2  -4   4     2838.18     2891.04     31.95 o 
   3  -4   4     3455.65     3271.34     32.28 o 
   4  -4   4      164.99      147.91      8.84 o 
   5  -4   4     4664.09     4683.15     55.76 o 
   6  -4   4      562.36      504.79     29.78 o 
   7  -4   4      764.91      783.84     41.94 o 
   8  -4   4      596.12      624.83     28.25 o 
   9  -4   4      114.07      110.67     16.54 o 
 -12  -3   4      467.54      527.02     31.70 o 
 -11  -3   4      142.18      166.95     24.90 o 
 -10  -3   4      627.08      633.39     38.95 o 
  -9  -3   4      846.94      899.16     38.75 o 
  -8  -3   4      939.43      874.60     27.25 o 
  -7  -3   4     4011.38     4120.00     60.64 o 
  -6  -3   4        3.40       11.46      5.93 o 
  -5  -3   4     4103.13     3815.16     30.77 o 
  -4  -3   4      951.68     1037.15     16.41 o 
  -3  -3   4     7265.55     7218.33     82.86 o 
  -2  -3   4     4873.62     4752.18     37.76 o 
  -1  -3   4     4873.44     4735.53     41.60 o 
   0  -3   4    10117.29    10178.95     77.87 o 
   1  -3   4      375.71      407.75     10.44 o 
   2  -3   4    11769.98    11561.07     71.72 o 
   3  -3   4     1348.79     1255.57     20.86 o 
   4  -3   4     3188.96     2961.85     48.24 o 
   5  -3   4     3006.40     2895.09    179.33 o 
   6  -3   4     1071.89     1035.51     52.79 o 
   7  -3   4     2727.77     2704.97     80.76 o 
   8  -3   4        6.35       -5.58     10.27 o 
   9  -3   4      818.08      814.00     33.60 o 
  10  -3   4      169.54      170.85     21.08 o 
 -11  -2   4       97.80      114.17     23.20 o 
 -10  -2   4      982.66      938.78     84.11 o 
  -8  -2   4     1635.15     1504.82     45.97 o 
  -7  -2   4      558.67      568.37     17.81 o 
  -6  -2   4     1618.41     1567.78     37.56 o 
  -5  -2   4     4604.81     4869.36     52.42 o 
  -4  -2   4      880.76      930.58     15.33 o 
  -3  -2   4    14471.31    14152.15    111.40 o 
  -2  -2   4      230.12      285.98      9.32 o 
  -1  -2   4    12582.19    12482.45     90.95 o 
   0  -2   4      798.09      788.36     12.74 o 
   1  -2   4     7723.18     7639.02     53.30 o 
   2  -2   4     5598.75     5627.56     47.72 o 
   3  -2   4      646.45      620.39     13.43 o 
   4  -2   4     6573.76     6343.85    132.16 o 
   5  -2   4       24.15       22.56     13.44 o 
   6  -2   4     4314.72     4505.70     77.81 o 
   7  -2   4      971.01      923.76     30.11 o 
   8  -2   4      817.03      847.97     31.18 o 
   9  -2   4      709.01      709.59     30.88 o 
  10  -2   4      139.53      150.97     18.30 o 
  11  -2   4      411.39      437.10     28.23 o 
 -11  -1   4      700.91      757.75     45.59 o 
 -10  -1   4      232.06      219.70     26.31 o 
  -9  -1   4      642.45      678.99     27.68 o 
  -8  -1   4     1933.93     1914.28     44.84 o 
  -7  -1   4      392.05      424.81     20.30 o 
  -6  -1   4     3662.06     3503.42     55.27 o 
  -5  -1   4        3.00       16.85      6.08 o 
  -4  -1   4    13500.42    13217.88    153.85 o 
  -3  -1   4     3333.70     3596.48     29.23 o 
  -2  -1   4     5749.65     5790.40     41.80 o 
  -1  -1   4     3767.60     3882.19     32.89 o 
   0  -1   4     2647.13     2980.87     28.70 o 
   1  -1   4    14561.05    14897.92    115.79 o 
   2  -1   4        1.40       39.53      3.70 o 
   3  -1   4     9217.28     9480.23     76.66 o 
   4  -1   4     4090.74     4084.36     44.05 o 
   5  -1   4     3250.35     3008.71    124.16 o 
   6  -1   4     2382.04     2474.32     45.15 o 
   7  -1   4      376.76      366.96     18.58 o 
   8  -1   4     1418.46     1448.38     54.15 o 
   9  -1   4       95.50       87.47     14.72 o 
  10  -1   4     1191.09     1208.78     34.12 o 
  11  -1   4      135.95      157.51     19.41 o 
 -11   0   4      325.58      277.46     31.17 o 
 -10   0   4       75.43       64.55     11.57 o 
  -9   0   4     1213.28     1189.37     33.77 o 
  -8   0   4      181.61      159.11     11.81 o 
  -7   0   4     2037.60     1934.31     33.03 o 
  -6   0   4      581.20      609.52     12.09 o 
  -5   0   4     2264.46     2249.59     40.48 o 
  -4   0   4     6148.43     6024.11     59.98 o 
  -3   0   4     2446.59     2413.45     27.49 o 
  -2   0   4     6514.28     6763.12     74.17 o 
  -1   0   4       59.81      113.52      5.07 o 
   0   0   4    12280.75    12183.32     67.14 o 
   1   0   4     7954.63     8557.87     51.16 o 
   2   0   4    10805.77    10829.22     57.40 o 
   3   0   4     3570.85     3638.57     72.34 o 
   4   0   4     1567.87     1584.70     23.87 o 
   5   0   4    11686.95    11097.02    251.40 o 
   6   0   4      551.99      551.42     25.31 o 
   7   0   4     3067.86     3166.71     42.88 o 
   8   0   4      775.37      726.45     24.91 o 
   9   0   4      783.32      800.52     25.37 o 
  10   0   4      814.98      802.25     27.02 o 
  11   0   4       93.93      114.81     21.83 o 
  12   0   4      421.62      407.06     28.50 o 
 -11   1   4        0.41        2.77     12.85 o 
 -10   1   4      506.83      547.43     28.83 o 
  -9   1   4      481.35      435.14     22.43 o 
  -8   1   4      791.03      815.18     24.20 o 
  -7   1   4     1967.79     1855.25     34.72 o 
  -6   1   4      410.76      410.74     11.60 o 
  -5   1   4     2661.73     2562.86     23.00 o 
  -4   1   4        4.96       17.69      2.25 o 
  -3   1   4    13106.22    12619.29    109.95 o 
  -2   1   4     4666.09     4845.74     79.16 o 
  -1   1   4     3062.09     2920.70     35.22 o 
   0   1   4     9736.93    10121.86     72.23 o 
   1   1   4     4556.96     4542.71     50.23 o 
   2   1   4    24170.65    24190.58    145.33 o 
   3   1   4       45.33       68.81      9.99 o 
   4   1   4    11893.15    11877.08     80.58 o 
   5   1   4     4121.99     4079.96     35.17 o 
   6   1   4     2746.71     2828.25     34.01 o 
   7   1   4     3081.96     3002.20     65.80 o 
   8   1   4       30.58       21.14      7.75 o 
   9   1   4     2670.25     2648.28     48.24 o 
  10   1   4        6.80       -1.35      9.06 o 
  11   1   4      733.88      821.83     43.18 o 
  12   1   4      125.41      101.34     17.59 o 
 -10   2   4      404.38      402.28     25.29 o 
  -9   2   4       34.74       40.97      9.22 o 
  -8   2   4     1743.17     1686.60     37.08 o 
  -7   2   4       31.73       20.32      7.02 o 
  -6   2   4     1624.09     1646.96     21.65 o 
  -5   2   4     1708.93     1694.23     29.39 o 
  -4   2   4     1139.37     1114.52     16.44 o 
  -3   2   4     7222.17     7127.61     49.46 o 
  -2   2   4       33.67       59.81      5.61 o 
  -1   2   4    10460.65    10685.76     89.38 o 
   0   2   4     3778.88     3789.78     50.36 o 
   1   2   4    19600.85    19586.99    124.67 o 
   2   2   4     7387.78     7773.25     49.59 o 
   3   2   4     1702.02     1619.51     25.22 o 
   4   2   4     9722.90     9930.18     73.92 o 
   5   2   4      715.40      715.67     13.81 o 
   6   2   4    13191.86    12660.56    101.87 o 
   7   2   4      188.71      197.67      9.88 o 
   8   2   4     2620.05     2651.71     38.20 o 
   9   2   4      609.64      594.39     16.88 o 
  10   2   4      755.44      745.72     24.79 o 
  11   2   4      761.32      749.69     34.64 o 
  12   2   4       16.24       -8.06     14.80 o 
 -10   3   4       18.05        8.97     12.52 o 
  -9   3   4      597.62      666.90     32.73 o 
  -8   3   4      691.15      634.49     25.10 o 
  -7   3   4      748.32      797.84     19.89 o 
  -6   3   4     1542.42     1479.83     36.26 o 
  -5   3   4      158.22      141.05      7.20 o 
  -4   3   4     7187.24     7141.85     87.58 o 
  -3   3   4      470.44      535.51     14.43 o 
  -2   3   4     9311.11     8614.47     70.14 o 
  -1   3   4     3111.90     3256.97     46.42 o 
   0   3   4     2811.26     2742.28     30.85 o 
   1   3   4     5891.40     6172.47     64.71 o 
   2   3   4     1461.44     1415.90     27.56 o 
   3   3   4    10891.08    10786.42    115.74 o 
   4   3   4      705.60      757.38     18.77 o 
   5   3   4    11430.87    11535.24     89.87 o 
   6   3   4     2904.72     3004.57     38.37 o 
   7   3   4     2314.70     2399.15     41.58 o 
   8   3   4     3060.40     3049.73     42.68 o 
   9   3   4      260.19      252.95     12.54 o 
  10   3   4     2172.47     2249.55     38.95 o 
  11   3   4       38.46       17.59     12.63 o 
  12   3   4      609.50      634.57     33.70 o 
  -9   4   4      393.24      363.17     29.79 o 
  -8   4   4       28.93       55.64      9.80 o 
  -7   4   4     1243.26     1239.20     36.24 o 
  -6   4   4      253.27      213.39     14.28 o 
  -5   4   4     2757.56     2643.32     48.07 o 
  -4   4   4     3646.96     3532.39     61.64 o 
  -3   4   4     2528.82     2488.15     35.19 o 
  -2   4   4     7361.95     7336.90     66.52 o 
  -1   4   4      204.86      226.80     12.23 o 
   0   4   4    13014.53    13095.18    136.20 o 
   1   4   4     1237.39     1266.05     23.86 o 
   2   4   4     9660.54     9642.84     95.27 o 
   3   4   4     2896.85     2740.56     29.71 o 
   4   4   4     5620.58     5598.19     60.24 o 
   5   4   4     8738.99     8597.38    100.71 o 
   6   4   4     1020.97     1061.68     26.66 o 
   7   4   4     5032.24     5042.71     81.62 o 
   8   4   4       46.99       40.31      8.02 o 
   9   4   4     2096.19     2059.57     48.93 o 
  10   4   4      989.78     1010.36     26.22 o 
  11   4   4      482.86      484.27     23.46 o 
  12   4   4      845.32      858.46     46.06 o 
  -8   5   4      629.08      758.97     31.07 o 
  -7   5   4      605.97      557.61     24.78 o 
  -6   5   4      470.83      474.68     20.46 o 
  -5   5   4     1654.21     1668.09     40.90 o 
  -4   5   4      279.61      319.86     14.26 o 
  -3   5   4     6836.34     6729.83    107.26 o 
  -2   5   4      578.73      620.12     20.10 o 
  -1   5   4     4479.37     4444.99     61.90 o 
   0   5   4     3901.33     4147.75     55.81 o 
   1   5   4     1603.58     1448.25     23.58 o 
   2   5   4    10683.36    10906.40     88.27 o 
   3   5   4      460.60      442.15      9.19 o 
   4   5   4     8544.96     8353.20     70.37 o 
   5   5   4       20.01       37.54      5.03 o 
   6   5   4     5344.55     5353.53     82.61 o 
   7   5   4     1678.89     1606.21     28.92 o 
   8   5   4      933.39      909.67     22.75 o 
   9   5   4     1809.65     1853.04     38.71 o 
  10   5   4      113.60      108.46     15.94 o 
  11   5   4     1205.40     1186.58     31.01 o 
  12   5   4       31.72       14.99     23.38 o 
  -8   6   4      455.88      505.42     59.38 o 
  -7   6   4        8.22       30.26      9.65 o 
  -6   6   4     1676.60     1718.49     45.80 o 
  -5   6   4      146.80      128.21     16.09 o 
  -4   6   4     1937.65     2058.59     45.82 o 
  -3   6   4     2159.50     2055.57     41.83 o 
  -2   6   4      739.01      754.15     20.71 o 
  -1   6   4     6110.09     5799.66    136.79 o 
   0   6   4       78.68       97.44      6.15 o 
   1   6   4     9254.27     9299.25     73.57 o 
   2   6   4     1781.85     1697.82     21.87 o 
   3   6   4     4737.85     4775.15     75.81 o 
   4   6   4     2609.98     2509.09     59.92 o 
   5   6   4     2123.17     2114.11     30.01 o 
   6   6   4     6427.15     6211.53     86.12 o 
   7   6   4       39.14       31.57      5.60 o 
   8   6   4     2913.01     2811.47     73.05 o 
   9   6   4       72.30       62.70     10.55 o 
  10   6   4     1629.50     1588.68     36.73 o 
  11   6   4      743.25      758.99     26.20 o 
  12   6   4      231.40      246.34     19.30 o 
  -7   7   4      513.08      594.05     28.74 o 
  -6   7   4      520.22      482.18     22.26 o 
  -5   7   4      412.08      426.45     19.18 o 
  -4   7   4     1439.78     1373.64     43.58 o 
  -3   7   4       18.98       43.07      8.65 o 
  -2   7   4     3084.83     3123.28    104.44 o 
  -1   7   4      397.80      393.45     37.16 o 
   0   7   4     2652.55     2670.00     42.81 o 
   1   7   4     3096.15     3033.40     32.95 o 
   2   7   4     1833.69     1890.86     33.81 o 
   3   7   4     5550.62     5792.72     67.40 o 
   4   7   4      113.44      111.57      8.18 o 
   5   7   4     4802.90     4743.90     56.46 o 
   6   7   4      634.55      646.51     17.97 o 
   7   7   4     3897.09     3850.87     54.79 o 
   8   7   4     1906.31     1834.61     38.42 o 
   9   7   4      720.22      724.44     22.05 o 
  10   7   4     1532.37     1527.73     34.40 o 
  11   7   4        0.90        1.60      9.51 o 
  12   7   4      676.00      701.04     34.76 o 
  -6   8   4       22.95        9.37     17.40 o 
  -5   8   4     1113.37     1122.73     49.10 o 
  -4   8   4      301.91      272.23     14.53 o 
  -3   8   4     1247.77     1309.75     29.32 o 
  -2   8   4     1952.37     1952.32     57.55 o 
  -1   8   4     1182.10     1351.78     43.83 o 
   0   8   4     2530.68     2620.65     66.93 o 
   1   8   4       33.85       21.62     23.83 o 
   2   8   4     4840.26     4770.66    177.33 o 
   3   8   4      523.46      537.29     30.24 o 
   4   8   4     3840.74     3787.76     56.70 o 
   5   8   4     3241.78     3270.13     62.32 o 
   6   8   4     1294.18     1211.13     42.22 o 
   7   8   4     4550.03     4450.64     87.17 o 
   8   8   4      168.26      162.58     12.65 o 
   9   8   4     2025.43     1997.96     43.27 o 
  10   8   4      238.02      220.20     14.33 o 
  11   8   4      928.25      902.87     29.07 o 
  12   8   4      529.04      487.02     22.90 o 
  -5   9   4      370.89      371.51     23.41 o 
  -4   9   4      156.00      166.71     16.65 o 
  -3   9   4     1578.04     1667.70     36.00 o 
  -2   9   4       32.64       43.67      9.70 o 
  -1   9   4     1796.61     1945.91     54.71 o 
   0   9   4      294.80      244.84     25.75 o 
   1   9   4     1368.86     1348.81     67.41 o 
   2   9   4     2429.61     2497.31     68.03 o 
   3   9   4      600.68      567.48     45.44 o 
   4   9   4     2903.77     2802.54     72.07 o 
   5   9   4       48.69       47.20     12.07 o 
   6   9   4     2717.85     2793.19     59.40 o 
   7   9   4      215.53      205.47     15.65 o 
   8   9   4     1422.63     1404.73     43.04 o 
   9   9   4      777.80      762.21     33.81 o 
  10   9   4      197.07      193.75     16.24 o 
  11   9   4     1029.44      956.31     37.10 o 
  -3  10   4      257.11      231.47     17.32 o 
  -2  10   4      703.34      734.17     27.96 o 
  -1  10   4     1080.10     1187.15     52.70 o 
   0  10   4      158.71      197.44     17.61 o 
   1  10   4     2310.98     2489.19     77.81 o 
   2  10   4       32.21       36.51     14.77 o 
   3  10   4     2629.41     2723.22    100.34 o 
   4  10   4      304.68      310.84     39.47 o 
   5  10   4     1999.74     1887.23     62.74 o 
   6  10   4     1703.23     1772.21     49.80 o 
   7  10   4      616.55      618.27     31.68 o 
   8  10   4      990.39     1047.45     34.96 o 
   9  10   4       29.99       17.53     10.17 o 
  10  10   4     1055.96     1106.33     36.35 o 
  11  10   4      182.73      160.72     18.91 o 
  -2  11   4      836.54      840.77     31.47 o 
  -1  11   4        5.17       -4.91     14.36 o 
   0  11   4      891.03      906.88     49.54 o 
   1  11   4      602.17      593.00     32.88 o 
   2  11   4     1110.99     1128.67     43.03 o 
   3  11   4     2035.10     2042.67     67.49 o 
   4  11   4      216.11      206.83     22.95 o 
   5  11   4     1864.99     1835.91     55.34 o 
   6  11   4       66.93       42.54     21.20 o 
   7  11   4     1634.40     1600.18     52.06 o 
   8  11   4      435.97      418.51     34.87 o 
   9  11   4      629.47      616.10     40.62 o 
  10  11   4      747.47      735.94     44.83 o 
   1  12   4      165.04      172.54     20.84 o 
   2  12   4     1303.50     1400.31     50.05 o 
   3  12   4       17.97        6.59     17.69 o 
   4  12   4     1284.20     1318.05     49.03 o 
   5  12   4      513.63      474.89     32.28 o 
   6  12   4      710.48      678.24     36.56 o 
   7  12   4     1186.31     1165.15     46.43 o 
   8  12   4       68.60       46.30     17.40 o 
  -7 -11   5      325.07      344.55     24.93 o 
  -6 -11   5      961.47     1050.08     39.98 o 
  -5 -11   5     1017.29      984.30     38.87 o 
  -4 -11   5      378.55      441.54     32.69 o 
  -3 -11   5     1274.43     1221.52     50.64 o 
  -2 -11   5        5.42       -5.16     34.19 o 
  -1 -11   5     1109.26     1236.55     50.68 o 
   0 -11   5      210.47      172.72     15.84 o 
  -9 -10   5      650.75      582.53     41.18 o 
  -8 -10   5     1016.59     1092.69     52.98 o 
  -7 -10   5      260.46      283.83     21.61 o 
  -6 -10   5     1806.81     1918.18     51.04 o 
  -5 -10   5       15.25       24.51     13.47 o 
  -4 -10   5     2318.66     2427.04     67.49 o 
  -3 -10   5      320.58      347.63     27.26 o 
  -2 -10   5      802.19      937.53     41.81 o 
  -1 -10   5      905.44      841.44     39.91 o 
   0 -10   5      340.38      324.91     21.55 o 
   1 -10   5     1152.35     1119.91     33.10 o 
   2 -10   5        2.37       -2.36     16.89 o 
   3 -10   5      725.89      757.42     34.25 o 
 -10  -9   5       93.64      114.77     14.86 o 
  -9  -9   5     1169.75     1156.31     34.89 o 
  -7  -9   5     2127.25     2139.74     42.93 o 
  -6  -9   5      440.25      439.06     33.32 o 
  -5  -9   5     1935.89     2040.55     50.40 o 
  -4  -9   5     2228.82     2180.88     51.65 o 
  -3  -9   5      563.29      614.89     33.42 o 
  -2  -9   5     2127.89     2291.76     47.28 o 
  -1  -9   5       18.19       21.76      8.97 o 
   0  -9   5     2545.04     2674.84     66.16 o 
   1  -9   5      342.29      310.78     15.25 o 
   2  -9   5     1085.60     1088.85     26.96 o 
   3  -9   5      603.33      564.84     23.82 o 
   4  -9   5      235.48      247.60     17.54 o 
 -10  -8   5      871.84      843.87     30.27 o 
  -9  -8   5      283.99      278.41     18.44 o 
  -8  -8   5     1225.11     1267.38     40.09 o 
  -7  -8   5     1490.13     1466.47     33.21 o 
  -6  -8   5      203.23      219.97     13.67 o 
  -5  -8   5     2853.89     2871.05     66.63 o 
  -4  -8   5        9.93       16.66      6.11 o 
  -3  -8   5     3307.81     3377.97     61.11 o 
  -2  -8   5     1964.32     1908.69     40.86 o 
  -1  -8   5     1302.24     1316.52     36.04 o 
   0  -8   5     1805.71     1808.99     35.93 o 
   1  -8   5      472.01      484.20     17.09 o 
   2  -8   5     1588.57     1608.87     31.16 o 
   3  -8   5       36.60       18.33     10.49 o 
   4  -8   5     1443.20     1573.64     38.25 o 
   5  -8   5      225.54      226.43     17.01 o 
 -11  -7   5      258.46      256.79     18.79 o 
 -10  -7   5      662.60      672.45     26.88 o 
  -9  -7   5      201.27      186.96     15.37 o 
  -8  -7   5     1853.03     1801.67     40.12 o 
  -7  -7   5        1.64       12.50      7.26 o 
  -6  -7   5     2388.91     2332.39     39.52 o 
  -5  -7   5     1396.10     1379.01     28.98 o 
  -4  -7   5     2891.01     2765.90     40.37 o 
  -3  -7   5     2476.97     2341.04     51.11 o 
  -2  -7   5      358.75      382.09     15.76 o 
  -1  -7   5     2654.70     2699.92     47.18 o 
   0  -7   5       15.44        7.48      9.56 o 
   1  -7   5     2936.66     2875.03     40.18 o 
   2  -7   5      745.14      664.64     18.83 o 
   3  -7   5      743.74      772.34     20.19 o 
   4  -7   5     1195.21     1105.58     30.59 o 
   5  -7   5      273.45      295.17     17.38 o 
   6  -7   5      841.78      860.22     36.54 o 
   7  -7   5        0.54      -20.85     20.85 o 
 -11  -6   5      524.06      583.53     32.29 o 
 -10  -6   5        2.60       11.91     10.22 o 
  -9  -6   5     1356.29     1358.24     37.24 o 
  -8  -6   5      706.05      714.31     24.90 o 
  -7  -6   5      960.66      930.95     21.17 o 
  -6  -6   5     3012.87     2922.54     39.27 o 
  -5  -6   5      891.06      885.27     25.33 o 
  -4  -6   5     7009.22     6834.88    100.87 o 
  -3  -6   5       20.84       33.40      7.87 o 
  -2  -6   5     5845.85     5664.56     65.98 o 
  -1  -6   5     1836.16     1843.00     32.07 o 
   0  -6   5     2757.91     2768.47     40.85 o 
   1  -6   5     3378.94     3297.91     47.09 o 
   2  -6   5      100.19      117.65      8.63 o 
   3  -6   5     3456.73     3441.88     47.39 o 
   4  -6   5      172.00      146.00     12.15 o 
   5  -6   5     1432.50     1464.25     34.09 o 
   6  -6   5      398.35      380.32     18.45 o 
   7  -6   5      298.92      288.76     29.40 o 
   8  -6   5      443.90      452.78     36.10 o 
 -11  -5   5      197.49      187.01     21.37 o 
 -10  -5   5      233.74      237.83     16.25 o 
  -9  -5   5     1052.87     1032.73     30.19 o 
  -8  -5   5      178.40      199.79     14.61 o 
  -7  -5   5     2131.60     2075.95     28.90 o 
  -6  -5   5       76.56      110.66      8.16 o 
  -5  -5   5     6670.62     6529.36     74.75 o 
  -4  -5   5     2095.59     2139.73     30.06 o 
  -3  -5   5     3811.52     3751.14     51.56 o 
  -2  -5   5     3695.59     3826.95     36.48 o 
  -1  -5   5      202.54      201.46      7.58 o 
   0  -5   5     7632.33     7503.58     70.79 o 
   1  -5   5      272.55      280.64      8.58 o 
   2  -5   5     4183.04     4047.75     48.76 o 
   3  -5   5     1999.25     1868.27     33.97 o 
   4  -5   5     1286.12     1268.49     29.61 o 
   5  -5   5     1614.30     1551.93     39.02 o 
   6  -5   5        6.95      -17.34     17.34 o 
   7  -5   5      512.22      511.57     34.13 o 
   8  -5   5       21.57       -8.10     18.38 o 
 -11  -4   5        4.85       13.05     13.88 o 
 -10  -4   5      702.64      667.60     67.13 o 
  -9  -4   5      118.73      145.74     15.44 o 
  -8  -4   5     2045.31     2029.87     45.24 o 
  -7  -4   5     1905.87     1975.15     49.55 o 
  -6  -4   5     1515.21     1438.29     37.06 o 
  -5  -4   5     2710.68     2646.63     33.87 o 
  -4  -4   5     1381.90     1408.70     24.22 o 
  -3  -4   5     9236.65     8913.81     84.62 o 
  -2  -4   5      709.44      756.81     15.68 o 
  -1  -4   5     6679.17     6430.21     55.60 o 
   0  -4   5     1999.68     1949.93     29.56 o 
   1  -4   5     4781.80     4699.64     39.11 o 
   2  -4   5     5274.17     5077.55     41.71 o 
   3  -4   5      131.72      141.67      7.52 o 
   4  -4   5     4088.86     4079.77     51.98 o 
   5  -4   5      367.59      310.24     20.84 o 
   6  -4   5     1584.07     1598.30     53.21 o 
   7  -4   5      706.17      727.18     38.61 o 
   8  -4   5      308.47      321.57     29.26 o 
   9  -4   5      447.22      440.45     35.82 o 
 -11  -3   5      393.51      464.24     37.33 o 
 -10  -3   5      486.98      438.48     33.38 o 
  -9  -3   5      420.96      410.70     20.62 o 
  -8  -3   5     1557.14     1517.78     58.63 o 
  -7  -3   5       33.90       25.06      7.79 o 
  -6  -3   5     2467.02     2518.98     56.33 o 
  -5  -3   5      201.74      200.16      8.33 o 
  -4  -3   5     5830.65     5780.67     48.35 o 
  -3  -3   5     3134.62     3239.26     33.95 o 
  -2  -3   5     1546.03     1558.16     24.32 o 
  -1  -3   5     7919.33     7806.07     63.56 o 
   0  -3   5      304.51      305.30     11.26 o 
   1  -3   5    10537.74    10474.86    124.09 o 
   2  -3   5      488.16      506.11     10.79 o 
   3  -3   5     4638.68     4684.10     44.03 o 
   4  -3   5     2083.75     2012.64     28.74 o 
   5  -3   5     1409.02     1390.34     58.01 o 
   6  -3   5     3354.35     3392.03     75.74 o 
   7  -3   5       10.84        4.54     20.26 o 
   8  -3   5      845.41      855.03     41.95 o 
   9  -3   5       16.04       -0.54     16.33 o 
  10  -3   5      388.40      398.31     34.86 o 
 -11  -2   5      492.84      543.33     40.04 o 
 -10  -2   5       37.17       31.25     16.31 o 
  -9  -2   5     1483.35     1431.76     55.13 o 
  -8  -2   5      143.11      138.85     14.95 o 
  -7  -2   5     3097.91     2986.46     61.75 o 
  -6  -2   5     1398.38     1364.68     27.80 o 
  -5  -2   5     1434.28     1340.90     20.04 o 
  -4  -2   5     5411.35     5464.71     50.55 o 
  -3  -2   5      422.37      401.07     11.15 o 
  -2  -2   5    12004.15    12083.78    113.79 o 
  -1  -2   5      194.20      243.27      8.59 o 
   0  -2   5     5992.12     6079.74     66.99 o 
   1  -2   5     6352.44     6196.29     55.69 o 
   2  -2   5     1624.89     1491.74     20.62 o 
   3  -2   5     8389.51     8330.14     67.95 o 
   4  -2   5      143.69      149.41      9.93 o 
   5  -2   5     6061.68     5893.14    385.79 o 
   6  -2   5      422.28      372.61     24.94 o 
   7  -2   5     2495.13     2478.26     91.11 o 
   8  -2   5      835.54      881.93     41.73 o 
   9  -2   5      328.24      275.60     26.04 o 
  10  -2   5      658.89      608.50     40.43 o 
 -11  -1   5       44.64       64.14     23.04 o 
 -10  -1   5      364.77      349.29     23.10 o 
  -9  -1   5      394.60      365.35     21.94 o 
  -8  -1   5      386.79      373.99     21.01 o 
  -7  -1   5     2490.11     2529.87     96.90 o 
  -6  -1   5        3.95       11.58      9.52 o 
  -5  -1   5     5420.86     5393.99     69.09 o 
  -4  -1   5     1413.38     1484.73     18.67 o 
  -3  -1   5     8914.14     8854.04     63.70 o 
  -2  -1   5     4124.79     4379.77     36.68 o 
  -1  -1   5     3816.43     3831.69     31.80 o 
   0  -1   5    13977.23    14252.96     94.30 o 
   1  -1   5      376.06      424.09     15.24 o 
   2  -1   5     9269.09     9609.93     87.12 o 
   3  -1   5     1887.01     1945.20     34.96 o 
   4  -1   5     3438.57     3422.41     37.85 o 
   5  -1   5     3381.11     3389.94    135.38 o 
   6  -1   5      967.52      918.44     35.77 o 
   7  -1   5     2481.63     2501.02     63.11 o 
   8  -1   5        3.17      -16.18     16.18 o 
   9  -1   5     1099.31     1155.62     36.98 o 
  10  -1   5      141.62      129.86     16.37 o 
  11  -1   5      476.26      517.10     29.16 o 
 -11   0   5       74.83      107.16     23.11 o 
 -10   0   5      275.22      292.99     23.84 o 
  -9   0   5        0.73       -6.19     15.51 o 
  -8   0   5     1467.42     1466.27     45.92 o 
  -7   0   5      360.62      315.31     22.34 o 
  -6   0   5     2275.92     2278.56     47.76 o 
  -5   0   5     1899.76     1897.60     38.09 o 
  -4   0   5     1271.60     1231.30     17.07 o 
  -3   0   5    11834.92    11583.13     85.71 o 
  -2   0   5        3.13       17.79      2.37 o 
  -1   0   5     6511.03     6688.75    124.59 o 
   0   0   5     2213.47     2303.17     21.31 o 
   1   0   5    18560.09    19011.28    152.37 o 
   2   0   5    11284.08    11660.63     77.73 o 
   3   0   5     2005.80     1939.09     24.03 o 
   4   0   5     6845.86     6789.23     58.98 o 
   5   0   5        3.72        5.84      5.53 o 
   6   0   5     4364.67     4304.90     61.08 o 
   7   0   5       96.73       80.21     11.75 o 
   8   0   5     1394.97     1368.21     37.55 o 
   9   0   5     1095.99     1128.73     35.46 o 
  10   0   5      371.38      382.32     23.06 o 
  11   0   5      657.25      664.08     30.74 o 
 -10   1   5      138.61      119.16     12.59 o 
  -9   1   5      273.87      252.72     15.45 o 
  -8   1   5      943.05      939.07     32.24 o 
  -7   1   5      394.26      387.41     16.43 o 
  -6   1   5     2994.33     3048.87     43.09 o 
  -5   1   5       13.86       20.13      3.48 o 
  -4   1   5     6233.54     6218.81     46.76 o 
  -3   1   5     1431.09     1496.84     15.72 o 
  -2   1   5     5698.78     5839.40     64.24 o 
  -1   1   5     6470.09     6736.01     65.35 o 
   0   1   5     2866.86     2761.01     25.86 o 
   1   1   5    35895.82    34626.63    169.75 o 
   3   1   5    12574.80    13161.20     84.13 o 
   4   1   5     1017.53     1051.50     24.63 o 
   5   1   5     4961.37     4986.20     44.98 o 
   6   1   5     5106.54     5211.75     66.60 o 
   7   1   5      505.84      512.90     15.09 o 
   8   1   5     2226.04     2198.00     46.88 o 
   9   1   5        2.25       -4.26      9.83 o 
  10   1   5     1482.40     1510.07     42.47 o 
  11   1   5      141.92      144.00     16.28 o 
  12   1   5      244.63      225.25     27.41 o 
 -10   2   5       30.51       48.39     21.28 o 
  -9   2   5      760.42      714.94     28.84 o 
  -8   2   5       24.95       14.17      7.75 o 
  -7   2   5     2371.58     2328.79     40.30 o 
  -6   2   5      213.33      204.50      9.90 o 
  -5   2   5     1413.28     1370.33     23.59 o 
  -4   2   5     4267.56     4267.37     55.53 o 
  -3   2   5     1358.53     1260.76     18.03 o 
  -2   2   5    11523.49    11550.72    100.62 o 
  -1   2   5       50.94       81.60      8.51 o 
   0   2   5    11758.88    12124.96    108.76 o 
   1   2   5     1316.25     1525.05     17.19 o 
   2   2   5    15017.57    14965.32     82.47 o 
   3   2   5     7587.79     7874.38     52.78 o 
   4   2   5      626.37      656.32     12.01 o 
   5   2   5     8174.58     7979.94     94.98 o 
   6   2   5       11.55       21.71      3.62 o 
   7   2   5     4044.40     3970.73     43.72 o 
   8   2   5      737.35      724.13     15.53 o 
   9   2   5     1598.71     1657.29     33.03 o 
  10   2   5     1004.47     1098.08     41.71 o 
  11   2   5      211.71      215.17     17.95 o 
  12   2   5      427.53      392.10     33.11 o 
  -9   3   5      146.89      135.36     16.52 o 
  -8   3   5      552.72      588.23     22.48 o 
  -7   3   5     1337.99     1303.22     25.77 o 
  -6   3   5      325.70      340.43     12.62 o 
  -5   3   5     3518.76     3500.85     40.26 o 
  -4   3   5      245.55      233.32      9.49 o 
  -3   3   5     4933.13     4840.62     69.65 o 
  -2   3   5     1264.89     1221.41     17.88 o 
  -1   3   5     5020.44     5000.71     43.87 o 
   0   3   5     6586.96     6210.87     62.32 o 
   1   3   5     3911.71     3945.77     39.43 o 
   2   3   5    11049.32    11054.01     74.94 o 
   3   3   5        4.34       20.26      5.18 o 
   4   3   5     5918.72     5969.68     64.54 o 
   5   3   5     1281.35     1322.93     24.00 o 
   6   3   5     6137.50     6107.09     75.07 o 
   7   3   5     2783.21     2862.67     40.60 o 
   8   3   5      544.94      567.53     17.83 o 
   9   3   5     2419.63     2507.37     40.54 o 
  10   3   5       20.91       14.97     10.28 o 
  11   3   5     1010.63     1063.48     35.88 o 
  12   3   5      185.69      175.45     19.93 o 
  -9   4   5       69.00       84.19     20.51 o 
  -8   4   5     1008.30     1016.31     29.44 o 
  -7   4   5        4.83       -2.19      6.38 o 
  -6   4   5     1216.89     1238.58     25.35 o 
  -5   4   5      954.04      928.28     20.79 o 
  -4   4   5     2541.07     2463.55     37.07 o 
  -3   4   5     5093.89     5002.98     60.92 o 
  -2   4   5      985.32      983.37     17.75 o 
  -1   4   5     4131.87     4153.48     76.58 o 
   0   4   5        2.77       12.84      4.37 o 
   1   4   5     8271.65     8657.62    129.09 o 
   2   4   5     1239.05     1304.55     25.57 o 
   3   4   5     4435.62     4642.71     54.33 o 
   4   4   5     4612.81     4547.55     45.51 o 
   5   4   5      942.27      923.87     23.34 o 
   6   4   5     6002.02     6165.25     70.87 o 
   7   4   5       11.60       -2.23      6.54 o 
   8   4   5     3065.39     3102.79     49.77 o 
   9   4   5      707.73      710.24     21.35 o 
  10   4   5     1071.10     1121.46     27.93 o 
  11   4   5      848.08      805.65     30.74 o 
  12   4   5       60.83       56.97     18.68 o 
  -8   5   5      188.96      200.69     33.54 o 
  -7   5   5      546.66      564.64     20.72 o 
  -6   5   5     1250.20     1217.06     35.08 o 
  -5   5   5      196.03      227.31     13.12 o 
  -4   5   5     3378.43     3388.13     53.89 o 
  -3   5   5      442.69      397.95     15.17 o 
  -2   5   5     4397.82     4310.57     62.53 o 
  -1   5   5     1364.31     1291.99     52.31 o 
   0   5   5     3350.82     3238.15     72.02 o 
   1   5   5     8252.35     8215.60     83.96 o 
   2   5   5      961.02      938.91     18.00 o 
   3   5   5    11041.90    10945.39    107.08 o 
   4   5   5       37.38       41.50      4.71 o 
   5   5   5     6048.58     5846.53     67.20 o 
   6   5   5     1252.93     1213.07     24.00 o 
   7   5   5     1266.12     1236.78     25.68 o 
   8   5   5     1756.56     1773.18     32.83 o 
   9   5   5      124.69      126.74     10.21 o 
  10   5   5     2198.66     2264.14     40.88 o 
  11   5   5      175.10      141.83     11.99 o 
  12   5   5      536.75      517.94     36.14 o 
  -7   6   5      723.84      741.91     27.92 o 
  -6   6   5       54.82       31.71      8.62 o 
  -5   6   5     1357.58     1350.16     35.43 o 
  -4   6   5      310.34      284.83     14.88 o 
  -3   6   5     1268.03     1332.33     29.47 o 
  -2   6   5     3468.57     3434.34     53.94 o 
  -1   6   5       41.30       39.47     10.11 o 
   0   6   5     5605.18     5677.01     58.17 o 
   1   6   5      123.61      135.36     13.28 o 
   2   6   5     7207.36     7295.70     85.60 o 
   3   6   5     3398.28     3415.57     37.60 o 
   4   6   5     3922.52     3840.00     40.46 o 
   5   6   5     4309.97     4286.27     51.64 o 
   6   6   5      584.41      583.72     16.62 o 
   7   6   5     4819.45     4855.33    102.83 o 
   8   6   5      157.48      156.71     10.55 o 
   9   6   5     2137.61     2165.95     38.69 o 
  10   6   5      453.29      428.55     18.40 o 
  11   6   5      458.79      471.80     20.11 o 
  12   6   5      503.07      421.44     31.39 o 
  -6   7   5      320.49      340.66     21.53 o 
  -5   7   5      818.00      826.38     47.08 o 
  -4   7   5       65.00       64.58      9.03 o 
  -3   7   5     1989.10     2043.36     47.28 o 
  -2   7   5       91.66       79.76      8.81 o 
  -1   7   5     2423.72     2382.75     63.60 o 
   0   7   5     1342.86     1357.92     48.82 o 
   1   7   5     2638.31     2555.11     29.87 o 
   2   7   5     4603.42     4467.20     46.53 o 
   3   7   5     1251.15     1233.33     44.17 o 
   4   7   5     3960.19     3906.19     67.39 o 
   5   7   5       84.78       94.50      8.05 o 
   6   7   5     4267.78     4156.01     53.17 o 
   7   7   5     1737.45     1749.13     31.42 o 
   8   7   5     1178.01     1145.42     26.64 o 
   9   7   5     1580.91     1542.57     33.03 o 
  10   7   5      119.97      107.07     10.58 o 
  11   7   5     1676.07     1777.42     45.81 o 
  12   7   5       54.66       34.03     11.48 o 
  -5   8   5       37.61       35.85     10.12 o 
  -4   8   5      472.03      509.85     25.93 o 
  -3   8   5      768.55      761.56     26.83 o 
  -2   8   5      730.65      810.66     25.05 o 
  -1   8   5     2145.58     2140.05     61.25 o 
   0   8   5      512.96      554.99     47.16 o 
   1   8   5     2740.82     2742.35     70.34 o 
   2   8   5      283.36      269.24     18.82 o 
   3   8   5     4110.62     4231.44     86.49 o 
   4   8   5      771.21      832.08     48.72 o 
   5   8   5     1545.47     1552.26     36.64 o 
   6   8   5     2716.21     2715.20     47.77 o 
   7   8   5      134.85      139.83      9.16 o 
   8   8   5     3055.58     3071.88     76.09 o 
   9   8   5       61.68       56.96     12.35 o 
  10   8   5      743.59      764.41     28.28 o 
  11   8   5      482.42      461.20     20.41 o 
  12   8   5      185.72      186.51     15.85 o 
  -4   9   5      719.75      650.57     29.84 o 
  -3   9   5        1.41       11.90      9.13 o 
  -2   9   5     1522.30     1538.00     51.96 o 
  -1   9   5      217.06      223.23     23.70 o 
   0   9   5     1882.64     1980.96     91.58 o 
   1   9   5     1155.87     1136.45     65.32 o 
   2   9   5      781.20      728.13     54.34 o 
   3   9   5     2466.92     2609.14     58.48 o 
   4   9   5      104.97       68.55     17.66 o 
   5   9   5     3130.73     3181.54     78.22 o 
   6   9   5      225.11      233.51     15.32 o 
   7   9   5     1358.67     1375.97     37.01 o 
   8   9   5      763.43      723.49     28.02 o 
   9   9   5      202.84      182.58     16.15 o 
  10   9   5     1168.47     1205.53     38.20 o 
  11   9   5        2.81        0.03     10.65 o 
  -3  10   5      509.75      574.19     25.33 o 
  -2  10   5      644.26      629.18     26.51 o 
  -1  10   5      346.92      356.51     18.79 o 
   0  10   5     1162.34     1348.46     81.36 o 
   1  10   5        1.79       -8.17     25.81 o 
   2  10   5     3067.30     3033.72     81.63 o 
   3  10   5      292.60      253.63     26.38 o 
   4  10   5     1547.08     1441.13     54.74 o 
   5  10   5      824.16      814.83     41.81 o 
   6  10   5      614.45      622.08     64.14 o 
   7  10   5     2079.95     2172.75     66.92 o 
   8  10   5       43.88       31.81     17.88 o 
   9  10   5     1037.47     1064.89     47.57 o 
  10  10   5      299.66      295.81     28.69 o 
  11  10   5      477.33      540.91     30.90 o 
  -1  11   5      924.88      948.49     33.38 o 
   0  11   5      162.48      171.25     26.39 o 
   1  11   5      827.54      854.87     51.58 o 
   2  11   5     1292.62     1244.40     55.45 o 
   3  11   5      514.06      494.99     36.27 o 
   4  11   5     1891.42     1909.57     76.60 o 
   5  11   5       89.04       71.60     17.83 o 
   6  11   5     1965.11     1944.05     68.64 o 
   7  11   5      385.31      396.97     44.80 o 
   8  11   5      929.53      935.47     64.20 o 
   9  11   5      802.74      846.23     48.06 o 
  10  11   5      298.79      318.89     33.19 o 
   1  12   5      886.81      905.35     41.67 o 
   3  12   5     1194.44     1167.52     46.85 o 
   4  12   5      270.89      312.93     27.67 o 
   5  12   5      612.67      534.79     33.03 o 
   6  12   5      848.18      861.53     41.23 o 
   7  12   5      289.83      274.00     26.18 o 
   8  12   5     1111.12     1051.07     45.23 o 
  -6 -11   6      406.10      441.47     29.32 o 
  -5 -11   6      481.59      501.51     29.10 o 
  -4 -11   6      952.77      964.75     37.79 o 
  -3 -11   6       50.33       41.97     14.18 o 
  -2 -11   6      940.51      963.65     37.70 o 
  -1 -11   6       83.89       69.28     14.56 o 
  -8 -10   6      337.98      392.93     27.77 o 
  -7 -10   6     1120.06     1085.61     42.67 o 
  -6 -10   6       14.33       25.46     11.52 o 
  -5 -10   6     1410.09     1532.12     60.41 o 
  -4 -10   6       69.79       58.05     15.63 o 
  -3 -10   6     1170.15     1191.84     39.87 o 
  -2 -10   6      518.43      546.91     32.40 o 
  -1 -10   6      602.90      633.26     29.10 o 
   0 -10   6     1273.45     1336.56     37.10 o 
   1 -10   6       29.94       54.98     14.41 o 
   2 -10   6      834.42      891.84     37.93 o 
  -9  -9   6       20.51       27.01     11.57 o 
  -8  -9   6     1533.67     1522.83     39.06 o 
  -7  -9   6      165.95      128.72     17.26 o 
  -6  -9   6      910.06      893.69     29.44 o 
  -5  -9   6      559.70      558.09     23.36 o 
  -4  -9   6      756.62      831.76     33.48 o 
  -3  -9   6     1595.08     1548.07     42.75 o 
  -2  -9   6       15.33       -7.47     12.80 o 
  -1  -9   6     1666.17     1671.56     44.31 o 
   0  -9   6      158.62      153.21     12.93 o 
   1  -9   6     1641.87     1622.25     35.67 o 
   2  -9   6      623.87      610.62     24.82 o 
   3  -9   6      305.54      322.64     19.87 o 
   4  -9   6      666.90      642.04     26.92 o 
 -10  -8   6      134.83      104.01     14.63 o 
  -9  -8   6      878.63      866.20     30.64 o 
  -8  -8   6      822.45      757.85     27.72 o 
  -7  -8   6      535.59      526.18     22.43 o 
  -6  -8   6     2018.27     1893.77     33.87 o 
  -5  -8   6        8.62        8.68      8.49 o 
  -4  -8   6     2630.91     2611.52     37.02 o 
  -3  -8   6      576.56      540.80     21.48 o 
  -2  -8   6     1600.88     1603.74     34.85 o 
  -1  -8   6     1414.99     1379.29     31.77 o 
   0  -8   6     1115.90     1235.48     30.17 o 
   1  -8   6     2340.12     2261.17     37.68 o 
   2  -8   6        6.49        4.45      7.17 o 
   3  -8   6     1184.34     1210.67     33.52 o 
   4  -8   6      142.92      110.97     15.22 o 
   5  -8   6      565.23      612.79     25.80 o 
 -10  -7   6      188.58      188.28     16.40 o 
  -9  -7   6     1217.74     1235.88     35.08 o 
  -8  -7   6       43.12       45.75     11.24 o 
  -7  -7   6     1851.43     1888.51     40.49 o 
  -6  -7   6      391.81      408.81     15.21 o 
  -5  -7   6     1157.47     1141.50     24.51 o 
  -4  -7   6     1644.62     1561.08     27.97 o 
  -3  -7   6      582.62      575.41     15.82 o 
  -2  -7   6     2914.58     2794.51     62.51 o 
  -1  -7   6      153.61      154.85     11.35 o 
   0  -7   6     2592.76     2657.43     43.05 o 
   1  -7   6      320.86      315.45     13.78 o 
   2  -7   6     1172.46     1187.60     25.80 o 
   3  -7   6     1233.65     1267.56     32.68 o 
   4  -7   6      317.12      359.74     19.50 o 
   5  -7   6     1137.68     1176.54     33.37 o 
   6  -7   6       12.14       11.68     19.45 o 
 -11  -6   6        4.06       -1.58     15.03 o 
 -10  -6   6      730.64      773.35     28.98 o 
  -9  -6   6      128.00      149.69     14.83 o 
  -8  -6   6     1456.61     1427.96     36.05 o 
  -7  -6   6     1233.44     1197.74     31.59 o 
  -6  -6   6      638.64      581.03     16.81 o 
  -5  -6   6     4452.45     4403.26     72.53 o 
  -4  -6   6       78.00       66.74      7.58 o 
  -3  -6   6     4568.09     4502.26     49.81 o 
  -2  -6   6      314.62      315.13     10.76 o 
  -1  -6   6     2584.17     2551.51     31.14 o 
   0  -6   6     2507.46     2315.47     39.38 o 
   1  -6   6      694.15      748.08     19.32 o 
   2  -6   6     2789.09     2675.35     43.04 o 
   3  -6   6       38.72       41.29      7.33 o 
   4  -6   6     1628.51     1611.09     36.57 o 
   5  -6   6      258.93      239.83     15.71 o 
   6  -6   6      819.06      818.14     43.15 o 
   7  -6   6      436.79      398.66     33.15 o 
 -11  -5   6      145.25      163.68     20.06 o 
 -10  -5   6      295.80      281.11     18.18 o 
  -9  -5   6      295.66      288.39     20.31 o 
  -8  -5   6     2034.08     1983.00     47.55 o 
  -7  -5   6        9.00       39.93     17.85 o 
  -6  -5   6     2206.53     2094.80     46.90 o 
  -5  -5   6      882.01      841.57     20.34 o 
  -4  -5   6     3540.03     3465.14     44.25 o 
  -3  -5   6     3517.01     3403.41     39.62 o 
  -2  -5   6      548.95      522.22     13.34 o 
  -1  -5   6     5871.87     5726.92     51.68 o 
   0  -5   6      163.08      171.99     10.49 o 
   1  -5   6     4806.46     4750.65     51.73 o 
   2  -5   6     2286.13     2161.01     41.64 o 
   3  -5   6     1022.09     1064.97     21.52 o 
   4  -5   6     1533.61     1490.74     33.19 o 
   5  -5   6      371.80      368.49     19.65 o 
   6  -5   6      924.81      892.73     41.74 o 
   7  -5   6       20.09      -11.72     17.46 o 
   8  -5   6      738.35      749.05     43.61 o 
 -11  -4   6      513.34      548.81     40.69 o 
 -10  -4   6       18.07       -8.35     17.73 o 
  -9  -4   6      848.66      871.34     37.94 o 
  -8  -4   6      323.51      305.67     19.66 o 
  -7  -4   6     1692.26     1689.49     41.50 o 
  -6  -4   6     2134.42     2102.61     30.63 o 
  -5  -4   6      972.40      932.33     24.58 o 
  -4  -4   6     4793.20     4903.57     67.56 o 
  -3  -4   6      126.54      152.99      8.37 o 
  -2  -4   6     3619.57     3609.54     36.20 o 
  -1  -4   6     2167.81     2238.32     30.78 o 
   0  -4   6     4576.68     4405.92     50.17 o 
   1  -4   6     5943.85     5696.92     52.88 o 
   2  -4   6      518.69      531.77     15.43 o 
   3  -4   6     3034.12     2929.97     49.20 o 
   4  -4   6       64.27       70.66      9.48 o 
   5  -4   6     1879.89     1817.40     54.66 o 
   6  -4   6      279.51      237.67     22.64 o 
   7  -4   6      624.16      665.02     38.03 o 
   8  -4   6      375.37      366.52     30.77 o 
   9  -4   6      145.86      206.87     27.62 o 
 -11  -3   6      184.17      170.67     26.78 o 
 -10  -3   6      229.67      215.74     29.16 o 
  -9  -3   6      750.60      778.01     41.75 o 
  -8  -3   6      342.06      332.59     16.93 o 
  -7  -3   6     2520.94     2496.27     43.09 o 
  -6  -3   6      147.13      160.49      7.87 o 
  -5  -3   6     3001.22     2957.90     35.62 o 
  -4  -3   6     1475.68     1553.61     24.64 o 
  -3  -3   6     2625.34     2504.90     31.11 o 
  -2  -3   6     7225.99     7136.20    115.01 o 
  -1  -3   6      124.96      113.50      8.16 o 
   0  -3   6     9140.53     8878.17     68.77 o 
   1  -3   6      242.82      298.78     12.14 o 
   2  -3   6     8598.18     8576.88     75.57 o 
   3  -3   6     3486.85     3312.92     77.04 o 
   4  -3   6     1437.83     1406.09     31.76 o 
   5  -3   6     2180.68     1937.21     49.50 o 
   6  -3   6      265.08      237.34     22.14 o 
   7  -3   6     2062.76     2208.53     90.09 o 
   8  -3   6        1.31        9.33     15.23 o 
   9  -3   6      965.59      909.88     47.87 o 
  10  -3   6      124.07      118.67     24.83 o 
 -11  -2   6       47.16       74.23     21.93 o 
 -10  -2   6      651.77      611.78     42.73 o 
  -9  -2   6       51.96       58.15     13.84 o 
  -8  -2   6     1390.62     1332.11     40.26 o 
  -7  -2   6      520.23      470.08     24.01 o 
  -6  -2   6     1339.52     1247.32     39.34 o 
  -5  -2   6     2827.32     2831.44     45.94 o 
  -4  -2   6      295.67      290.15      9.30 o 
  -3  -2   6    10738.13    10929.45     70.33 o 
  -2  -2   6      325.31      393.23     14.13 o 
  -1  -2   6     6924.14     7187.73     67.52 o 
   0  -2   6     2595.89     2649.36     30.77 o 
   1  -2   6     4139.99     4152.24     45.68 o 
   2  -2   6     4935.11     5090.38     70.11 o 
   3  -2   6      230.54      251.36      8.71 o 
   4  -2   6     4496.63     4487.56     45.89 o 
   5  -2   6      393.27      370.27     23.32 o 
   6  -2   6     3245.55     3334.78    138.85 o 
   7  -2   6      706.17      720.15     38.39 o 
   8  -2   6      499.62      563.47     34.75 o 
   9  -2   6      467.62      429.72     32.28 o 
  10  -2   6       81.12       76.63     15.26 o 
 -11  -1   6      306.65      363.54     35.15 o 
 -10  -1   6      147.13      149.47     18.00 o 
  -9  -1   6      408.00      445.08     25.37 o 
  -8  -1   6     1407.45     1432.82     42.79 o 
  -7  -1   6       46.67       64.46     13.03 o 
  -6  -1   6     3537.85     3582.55     59.29 o 
  -5  -1   6      139.24      146.78      7.79 o 
  -4  -1   6     5914.40     5780.61     75.18 o 
  -3  -1   6     6735.50     6811.88     66.05 o 
  -2  -1   6     5067.74     4876.48     46.46 o 
  -1  -1   6     8793.23     8843.53     71.59 o 
   0  -1   6      241.58      208.86      7.92 o 
   1  -1   6     9357.46     9301.60     86.63 o 
   2  -1   6     1918.15     2217.90     34.86 o 
   3  -1   6     7059.79     6811.28     85.20 o 
   4  -1   6     2720.01     2675.50     34.67 o 
   5  -1   6     2135.22     2006.46     32.74 o 
   6  -1   6     3121.65     3054.60    176.42 o 
   7  -1   6      289.03      312.66     24.52 o 
   8  -1   6     2082.61     2151.84     49.83 o 
   9  -1   6       40.69       19.42     11.88 o 
  10  -1   6      687.70      683.86     32.41 o 
  11  -1   6      158.93      162.73     19.28 o 
 -10   0   6       24.22       42.30     14.23 o 
  -9   0   6      767.16      701.64     32.75 o 
  -8   0   6      174.57      170.03     17.21 o 
  -7   0   6     1654.94     1724.02     51.39 o 
  -6   0   6     1741.45     1759.51     41.34 o 
  -5   0   6     1574.57     1499.38     24.07 o 
  -4   0   6     6452.73     6336.99     77.46 o 
  -3   0   6     1755.76     1605.83     50.90 o 
  -2   0   6    10912.64    11198.65    106.31 o 
  -1   0   6      696.81      705.20     17.34 o 
   0   0   6     8478.28     8807.99     61.69 o 
   1   0   6     5545.47     5578.74     51.41 o 
   2   0   6     1884.04     1893.48     36.58 o 
   3   0   6     1278.77     1292.21     19.31 o 
   4   0   6       64.67       69.22      5.91 o 
   5   0   6     6103.53     5947.63     87.02 o 
   6   0   6      235.10      219.28     10.58 o 
   7   0   6     2163.40     2214.78     47.19 o 
   8   0   6      831.99      828.62     32.02 o 
   9   0   6      239.25      270.00     19.55 o 
  10   0   6     1089.14     1074.26     37.98 o 
  11   0   6       41.97       63.95     14.86 o 
 -10   1   6      237.25      239.76     20.99 o 
  -9   1   6      296.10      278.20     22.39 o 
  -8   1   6      401.70      433.41     24.04 o 
  -7   1   6     2250.34     2156.93     58.33 o 
  -6   1   6      220.10      269.24     17.49 o 
  -5   1   6     2310.35     2264.39     41.66 o 
  -4   1   6      432.17      401.71      9.32 o 
  -3   1   6    10111.69     9915.29    124.25 o 
  -2   1   6     4871.44     5152.42     70.77 o 
  -1   1   6     3713.45     3739.73     46.68 o 
   0   1   6     7560.05     8053.35     73.86 o 
   1   1   6      139.38      136.59      5.03 o 
   2   1   6    27338.74    27281.39    178.58 o 
   3   1   6       45.02       71.95      5.20 o 
   4   1   6     6275.18     5959.41    104.58 o 
   5   1   6     1468.01     1438.60     20.95 o 
   6   1   6     2245.08     2081.15     40.40 o 
   7   1   6     3695.13     3659.78    131.11 o 
   8   1   6      256.40      255.70     20.16 o 
   9   1   6     1865.72     1866.77     72.60 o 
  10   1   6       76.88       80.77     13.58 o 
  11   1   6      605.80      648.19     30.84 o 
  -9   2   6        4.33        9.38     11.09 o 
  -8   2   6     1123.27     1128.10     29.95 o 
  -7   2   6      220.91      213.57     16.62 o 
  -6   2   6     2133.00     2071.71     30.56 o 
  -5   2   6      937.52      919.14     18.60 o 
  -4   2   6     1188.92     1162.81     17.46 o 
  -3   2   6     3689.93     3548.26     46.74 o 
  -2   2   6      236.17      230.00     11.20 o 
  -1   2   6     9539.92     9627.12     88.90 o 
   0   2   6      614.09      673.63     18.00 o 
   1   2   6     8139.79     8135.27     71.76 o 
   2   2   6     3298.97     3464.10     36.38 o 
   3   2   6      113.45      121.77      7.42 o 
   4   2   6     6008.35     6083.40     68.96 o 
   5   2   6       44.17       48.48      4.97 o 
   6   2   6     7491.43     7381.78    130.30 o 
   7   2   6      827.76      793.23     14.35 o 
   8   2   6     1581.62     1629.99     46.07 o 
   9   2   6     1104.78     1063.20     34.32 o 
  10   2   6      681.39      666.82     29.47 o 
  11   2   6      571.28      564.02     29.94 o 
  12   2   6       14.58       32.41     18.44 o 
  -9   3   6      369.70      452.41     32.55 o 
  -8   3   6      601.16      686.66     67.38 o 
  -7   3   6      397.70      438.16     18.65 o 
  -6   3   6     1111.62     1092.37     22.25 o 
  -5   3   6        1.38       -0.89      6.16 o 
  -4   3   6     3839.30     3766.80     51.92 o 
  -3   3   6      663.79      635.64     13.44 o 
  -2   3   6     6117.95     5939.23     59.25 o 
  -1   3   6     2828.18     2657.58     49.41 o 
   0   3   6     1092.39     1057.97     15.14 o 
   1   3   6     8627.86     8545.58     72.66 o 
   2   3   6     1660.19     1693.26     19.56 o 
   3   3   6     5562.25     5264.53     62.49 o 
   4   3   6      540.61      557.43     15.59 o 
   5   3   6     2848.31     2831.35     33.57 o 
   6   3   6     3954.10     4053.81     78.22 o 
   7   3   6     1649.65     1670.20     26.32 o 
   8   3   6     1923.44     1973.37     29.31 o 
   9   3   6       22.67       28.32      5.66 o 
  10   3   6     1123.11     1158.35     37.08 o 
  11   3   6       20.93        7.21     13.59 o 
  12   3   6      383.63      437.82     34.92 o 
  -8   4   6        0.34        5.07     13.00 o 
  -7   4   6     1190.33     1259.32     56.56 o 
  -6   4   6      250.46      214.74     12.23 o 
  -5   4   6      965.40      992.54     21.48 o 
  -4   4   6     1895.58     1868.91     35.24 o 
  -3   4   6      759.53      770.71     15.61 o 
  -2   4   6     5355.82     5179.10     46.44 o 
  -1   4   6      502.90      497.35     12.25 o 
   0   4   6     7763.10     7616.28    134.44 o 
   1   4   6     1182.85     1241.35     42.79 o 
   2   4   6     3653.92     3492.79     49.34 o 
   3   4   6     4889.49     4918.37    105.99 o 
   4   4   6     1138.85     1043.13     19.59 o 
   5   4   6     6607.39     6769.70     76.13 o 
   7   4   6     4758.59     4973.13     78.53 o 
   8   4   6      994.25      971.62     27.23 o 
   9   4   6     1024.90     1037.38     38.40 o 
  10   4   6      760.73      752.19     25.63 o 
  11   4   6       87.72       77.62     15.49 o 
  12   4   6      402.84      385.55     31.94 o 
  -8   5   6      322.76      393.39     41.24 o 
  -7   5   6      497.79      484.14     33.73 o 
  -6   5   6      109.57      142.75     13.62 o 
  -5   5   6     1407.39     1442.10     27.57 o 
  -4   5   6       29.35       37.30      6.37 o 
  -3   5   6     4178.15     4217.48     45.68 o 
  -2   5   6      503.54      511.50     14.02 o 
  -1   5   6     3689.54     3612.32     63.71 o 
   0   5   6     2761.13     2870.16     79.88 o 
   1   5   6     2596.72     2672.99     58.14 o 
   2   5   6     8665.14     8798.11     79.50 o 
   3   5   6       95.07      102.96     10.02 o 
   4   5   6     6484.11     6254.93     89.64 o 
   5   5   6      616.93      625.33     16.34 o 
   6   5   6     4372.47     4159.23     56.66 o 
   7   5   6     2755.98     2764.20     84.33 o 
   8   5   6      199.36      216.23     12.46 o 
   9   5   6     1938.29     1939.93     53.79 o 
  10   5   6       14.86        5.60      7.63 o 
  11   5   6      672.67      678.15     29.17 o 
  12   5   6       78.90       31.38     21.78 o 
  -7   6   6        0.16        4.07     11.14 o 
  -6   6   6      819.95      836.31     52.85 o 
  -5   6   6      264.37      252.60     13.42 o 
  -4   6   6      874.88      926.80     22.35 o 
  -3   6   6     1319.25     1285.60     25.04 o 
  -2   6   6      437.70      449.11     15.01 o 
  -1   6   6     3507.69     3519.82     50.09 o 
   0   6   6      109.92      107.34      9.60 o 
   1   6   6     6229.94     6244.35    101.72 o 
   2   6   6     1239.68     1338.62     43.41 o 
   3   6   6     3780.93     3784.24     55.59 o 
   4   6   6     3060.60     3203.63     47.69 o 
   5   6   6     1190.04     1146.76     21.79 o 
   6   6   6     4629.58     4581.60     52.12 o 
   7   6   6       49.51       66.00     15.83 o 
   8   6   6     2642.13     2636.16     47.45 o 
   9   6   6      521.28      494.93     18.92 o 
  10   6   6      876.95      902.63     31.62 o 
  11   6   6      950.82      946.50     28.31 o 
  12   6   6       60.52       51.68     17.16 o 
  -6   7   6      423.10      391.04     23.47 o 
  -5   7   6      119.23      138.44     15.92 o 
  -4   7   6      873.69      906.72     26.57 o 
  -3   7   6        0.64       -1.82      8.42 o 
  -2   7   6     1832.43     1830.57     41.07 o 
  -1   7   6      576.64      494.69     29.08 o 
   0   7   6     1372.40     1366.09     38.83 o 
   1   7   6     2058.80     2103.32     87.89 o 
   2   7   6      897.24      901.70     37.96 o 
   3   7   6     3671.01     3674.99     52.18 o 
   4   7   6        2.68        1.39      5.19 o 
   5   7   6     2070.51     2090.04     29.70 o 
   6   7   6      887.18      837.41     20.01 o 
   7   7   6     1695.18     1642.92     30.69 o 
   8   7   6     1987.02     1878.46     40.04 o 
   9   7   6      324.38      301.43     15.39 o 
  10   7   6      991.27      977.28     30.50 o 
  11   7   6        0.70        1.23      8.92 o 
  12   7   6      522.54      504.40     33.02 o 
  -5   8   6      588.33      637.19     47.62 o 
  -4   8   6      232.74      221.85     20.05 o 
  -3   8   6      472.46      505.82     21.03 o 
  -2   8   6     1745.59     1769.91     58.72 o 
  -1   8   6      463.22      473.93     30.74 o 
   0   8   6     2302.69     2199.27     63.62 o 
   1   8   6        3.73       -8.27     21.29 o 
   2   8   6     2380.21     2357.99     65.72 o 
   3   8   6     1173.86     1215.99     46.44 o 
   4   8   6     1475.24     1469.53     50.17 o 
   5   8   6     2492.72     2387.02     31.03 o 
   6   8   6       24.99       24.26      5.60 o 
   7   8   6     3183.94     3147.88     59.16 o 
   8   8   6      161.33      144.71     14.52 o 
   9   8   6     1489.30     1478.03     33.42 o 
  10   8   6      354.58      325.02     16.72 o 
  11   8   6      584.25      606.84     23.61 o 
  -4   9   6       56.99      106.12     18.65 o 
  -3   9   6      923.74      942.48     37.83 o 
  -2   9   6       58.02       45.37      9.50 o 
  -1   9   6     1704.71     1745.19     63.39 o 
   0   9   6      552.37      519.28     67.80 o 
   1   9   6     1351.60     1311.87     76.51 o 
   2   9   6     2336.26     2362.15     57.94 o 
   3   9   6      156.76      167.14     21.86 o 
   4   9   6     2834.77     2783.49     74.92 o 
   5   9   6      222.36      224.61     23.84 o 
   6   9   6     2161.51     2083.72     98.87 o 
   7   9   6     1330.49     1350.76     78.69 o 
   8   9   6      596.26      651.47     35.94 o 
   9   9   6     1018.08     1033.66     33.94 o 
  10   9   6        6.45        5.74     10.56 o 
  11   9   6      792.30      793.31     41.02 o 
  -2  10   6      411.85      474.74     26.22 o 
  -1  10   6      949.10      986.29     38.89 o 
   0  10   6      140.35      151.09     31.29 o 
   1  10   6     1477.58     1399.38     83.45 o 
   2  10   6      132.05      116.80     21.58 o 
   3  10   6     2328.32     2292.83    139.13 o 
   4  10   6      675.38      671.77     32.67 o 
   5  10   6     1210.68     1166.90     53.15 o 
   6  10   6     2358.99     2367.29    150.67 o 
   7  10   6       72.26       73.08     18.74 o 
   8  10   6     1757.86     1733.49     70.91 o 
   9  10   6       23.79      -11.56     17.59 o 
  10  10   6      895.70      954.16     46.78 o 
  -1  11   6       56.40       44.38     13.67 o 
   0  11   6      612.35      612.62     40.85 o 
   1  11   6      432.54      377.41     51.33 o 
   2  11   6      577.53      558.64     38.88 o 
   3  11   6     1533.47     1461.77     60.67 o 
   4  11   6      136.31      130.12     23.04 o 
   5  11   6     1545.62     1374.14     58.14 o 
   6  11   6       40.20       45.40     19.51 o 
   7  11   6     1496.17     1441.00     59.07 o 
   8  11   6      606.59      638.63     40.46 o 
   9  11   6      457.81      442.58     46.84 o 
   2  12   6      920.24      881.26     49.88 o 
   3  12   6       74.61       68.48     21.19 o 
   4  12   6      817.91      842.40     48.53 o 
   5  12   6      450.92      447.18     39.56 o 
   6  12   6      388.91      304.76     30.79 o 
   7  12   6     1158.85     1138.75     56.16 o 
  -3 -11   7      883.91      838.17     35.58 o 
  -7 -10   7       37.53       66.01     17.36 o 
  -6 -10   7      837.30      864.43     38.47 o 
  -5 -10   7        6.61        3.10     10.82 o 
  -4 -10   7     1258.48     1254.26     41.94 o 
  -3 -10   7      420.39      388.36     24.25 o 
  -2 -10   7      519.77      565.21     28.25 o 
  -1 -10   7      718.39      691.98     30.77 o 
   0 -10   7       97.50      102.15     13.32 o 
   1 -10   7      733.14      780.11     35.27 o 
  -8  -9   7       30.37       23.73     14.96 o 
  -7  -9   7      815.20      795.66     36.37 o 
  -6  -9   7      406.55      370.22     24.86 o 
  -5  -9   7      600.36      628.86     24.97 o 
  -4  -9   7     1188.15     1168.03     44.79 o 
  -3  -9   7      268.77      283.73     20.23 o 
  -2  -9   7     1624.93     1568.35     36.94 o 
  -1  -9   7       57.55       56.18     11.78 o 
   0  -9   7     1637.51     1769.83     35.63 o 
   1  -9   7      562.98      532.39     23.79 o 
   2  -9   7      512.13      598.83     25.64 o 
   3  -9   7      398.18      379.59     21.33 o 
  -9  -8   7      369.52      388.53     22.46 o 
  -8  -8   7      488.45      491.77     23.81 o 
  -7  -8   7     1049.29     1070.33     32.03 o 
  -6  -8   7       36.65       40.13      9.88 o 
  -5  -8   7     1068.98     1106.96     25.32 o 
  -4  -8   7       98.16       79.03     10.85 o 
  -3  -8   7     2194.49     2317.90     44.93 o 
  -2  -8   7     1478.20     1422.08     33.55 o 
  -1  -8   7      700.87      749.07     24.40 o 
   0  -8   7     1805.10     1737.70     33.66 o 
   1  -8   7       84.50       95.95     10.30 o 
   2  -8   7     1588.68     1527.40     38.16 o 
   3  -8   7      139.02      135.00     14.21 o 
   4  -8   7      657.20      695.49     27.77 o 
 -10  -7   7      585.49      611.87     27.65 o 
  -9  -7   7       62.59       56.23     12.37 o 
  -8  -7   7     1193.22     1140.54     33.72 o 
  -7  -7   7       88.71      105.27     12.83 o 
  -6  -7   7     1191.62     1173.89     31.67 o 
  -5  -7   7     1162.95     1078.16     24.65 o 
  -4  -7   7      828.16      838.03     21.43 o 
  -3  -7   7     1827.58     1749.42     29.73 o 
  -2  -7   7       12.19       14.59      5.30 o 
  -1  -7   7     2382.18     2348.54     41.43 o 
   0  -7   7      179.97      153.95     10.71 o 
   1  -7   7     2196.57     2289.83     37.44 o 
   2  -7   7      709.86      627.90     19.37 o 
   3  -7   7      237.91      281.97     22.38 o 
   4  -7   7     1085.21     1065.67     32.08 o 
   5  -7   7       43.51       55.37     12.81 o 
   6  -7   7      665.84      642.78     40.01 o 
 -10  -6   7       43.90       51.49     12.53 o 
  -9  -6   7      801.39      806.99     29.47 o 
  -8  -6   7      603.28      597.46     24.90 o 
  -7  -6   7      384.67      374.96     19.57 o 
  -6  -6   7     1037.28     1017.65     29.19 o 
  -5  -6   7       21.16       33.23      7.21 o 
  -4  -6   7     3656.47     3583.71     44.39 o 
  -3  -6   7      345.34      323.78     13.08 o 
  -2  -6   7     2613.87     2608.79     32.85 o 
  -1  -6   7     1600.40     1543.57     25.52 o 
   0  -6   7      489.13      522.04     18.51 o 
   1  -6   7     2290.58     2236.89     35.28 o 
   2  -6   7      117.55      133.52      9.47 o 
   3  -6   7     2305.31     2415.76     65.31 o 
   4  -6   7      174.96      155.47     13.98 o 
   5  -6   7     1286.34     1331.01     39.80 o 
   6  -6   7      591.22      513.09     35.46 o 
   7  -6   7      203.44      180.80     24.50 o 
 -10  -5   7      188.60      183.54     30.58 o 
  -9  -5   7      717.59      742.65     31.30 o 
  -8  -5   7        9.24       21.08     11.34 o 
  -7  -5   7     2097.97     2168.88     49.62 o 
  -6  -5   7      370.47      361.65     15.21 o 
  -5  -5   7     2791.53     2741.08     39.29 o 
  -4  -5   7     1934.12     1953.29     33.10 o 
  -3  -5   7     1164.72     1139.12     25.16 o 
  -2  -5   7     4144.99     4073.50     44.68 o 
  -1  -5   7       12.11       21.69      8.28 o 
   0  -5   7     3651.46     3645.76     43.64 o 
   1  -5   7      471.23      422.08     14.50 o 
   2  -5   7     1549.83     1521.37     27.05 o 
   3  -5   7     1426.08     1349.42     37.01 o 
   4  -5   7     1038.69     1071.32     33.51 o 
   5  -5   7     1692.55     1515.76     54.25 o 
   6  -5   7       24.63       25.03     15.47 o 
   7  -5   7      803.60      783.60     66.19 o 
   8  -5   7      150.62      133.60     24.46 o 
 -10  -4   7      409.02      417.44     34.72 o 
  -9  -4   7      129.40      130.03     15.76 o 
  -8  -4   7     1169.19     1165.42     40.62 o 
  -7  -4   7     1569.52     1632.46     41.94 o 
  -6  -4   7       52.47       58.72      9.11 o 
  -5  -4   7     3434.11     3344.94     42.14 o 
  -4  -4   7       46.22       67.09      7.76 o 
  -3  -4   7     6802.87     6677.19     71.56 o 
  -2  -4   7     1932.96     2041.16     27.31 o 
  -1  -4   7     2472.54     2547.43     34.89 o 
   0  -4   7     5069.80     4893.88     45.53 o 
   1  -4   7     1133.19     1090.10     24.31 o 
   2  -4   7     3104.21     2967.03     40.89 o 
   3  -4   7       33.25       45.93      6.19 o 
   4  -4   7     2004.79     1970.26     55.49 o 
   5  -4   7       54.42       15.95     21.21 o 
   6  -4   7     1726.75     1819.22     74.57 o 
   7  -4   7      683.32      594.57     36.83 o 
   8  -4   7      144.13      141.27     23.02 o 
 -10  -3   7      353.83      372.33     39.96 o 
  -9  -3   7      144.51      162.96     18.33 o 
  -8  -3   7     1647.84     1664.75     46.50 o 
  -7  -3   7       23.92       43.21      9.58 o 
  -6  -3   7     2924.33     2923.37     54.53 o 
  -5  -3   7      387.11      408.53     14.46 o 
  -4  -3   7     2327.21     2343.38     27.39 o 
  -3  -3   7     3334.83     3406.24     39.28 o 
  -2  -3   7      686.02      711.55     20.66 o 
  -1  -3   7     6074.02     6072.17     65.30 o 
   0  -3   7       98.37      113.35      8.83 o 
   1  -3   7     6238.04     6337.28     84.04 o 
   2  -3   7     1314.82     1266.77     29.09 o 
   3  -3   7     2628.83     2585.65     75.24 o 
   4  -3   7     1116.45     1013.06     37.60 o 
   5  -3   7     1038.00      989.57     82.24 o 
   6  -3   7     2173.15     2113.19    179.81 o 
   7  -3   7       13.82       34.60     16.80 o 
   8  -3   7     1005.23      988.56     47.80 o 
   9  -3   7       42.25       49.49     22.91 o 
 -10  -2   7        7.89       34.38     13.98 o 
  -9  -2   7      923.91      935.69     59.23 o 
  -8  -2   7      268.07      274.99     20.96 o 
  -7  -2   7     1495.89     1419.68     59.55 o 
  -6  -2   7     2753.61     2778.09     65.73 o 
  -5  -2   7      431.53      386.42     14.47 o 
  -4  -2   7     4921.37     4770.72     55.29 o 
  -3  -2   7       11.11       31.37      4.63 o 
  -2  -2   7     7574.11     7519.62     56.98 o 
  -1  -2   7     1171.02     1235.59     30.09 o 
   0  -2   7     4237.64     4132.82     79.59 o 
   1  -2   7     3793.29     3834.32     81.62 o 
   2  -2   7      780.38      742.58     33.71 o 
   3  -2   7     5554.70     5627.25     68.00 o 
   4  -2   7      151.14      144.33     10.22 o 
   5  -2   7     3002.22     2917.42     61.11 o 
   6  -2   7      435.85      412.36     44.12 o 
   7  -2   7     1703.74     1690.88     56.04 o 
   8  -2   7      969.85      989.82     46.44 o 
   9  -2   7      198.98      169.66     18.12 o 
  10  -2   7      453.06      484.50     41.72 o 
 -10  -1   7      336.27      409.32     27.54 o 
  -9  -1   7      511.35      464.11     26.96 o 
  -8  -1   7      276.10      299.95     22.24 o 
  -7  -1   7     2179.55     2082.75     50.14 o 
  -6  -1   7        9.46       25.52      7.78 o 
  -5  -1   7     3796.74     3446.96     40.93 o 
  -4  -1   7     1400.61     1409.06     21.68 o 
  -3  -1   7     4071.02     3981.61     35.28 o 
  -2  -1   7     4728.45     4805.73     66.80 o 
  -1  -1   7     1075.13     1064.53     17.98 o 
   0  -1   7     5349.25     5386.54     60.60 o 
   1  -1   7       30.77       11.74      5.62 o 
   2  -1   7     5951.70     5852.70     60.48 o 
   3  -1   7     1568.46     1424.76     28.65 o 
   4  -1   7     2797.97     2722.63     50.18 o 
   5  -1   7     3732.23     3666.05     51.07 o 
   6  -1   7      527.26      505.60     21.77 o 
   7  -1   7     2095.59     2166.44     51.30 o 
   8  -1   7       25.55       12.49     10.57 o 
   9  -1   7      604.65      618.74     29.65 o 
  10  -1   7      173.27      188.87     20.20 o 
 -10   0   7      406.81      381.34     26.28 o 
  -9   0   7        0.42        7.56     13.51 o 
  -8   0   7     1011.15     1069.16     40.33 o 
  -7   0   7      633.03      622.70     31.21 o 
  -6   0   7     1696.52     1672.72     40.93 o 
  -5   0   7     2534.90     2377.30     32.42 o 
  -4   0   7      745.71      709.19     22.90 o 
  -3   0   7     9172.33     8769.57     92.31 o 
  -2   0   7       74.73      127.92     10.55 o 
  -1   0   7     2896.85     2859.80     37.35 o 
   0   0   7      980.33     1022.36     22.49 o 
   1   0   7     3620.80     3528.80     47.67 o 
   2   0   7     7290.29     7569.28     74.56 o 
   3   0   7     1362.91     1371.45     21.36 o 
   4   0   7     5324.50     5587.84     69.61 o 
   5   0   7       57.03       48.23      4.35 o 
   6   0   7     4428.25     4322.51     56.54 o 
   7   0   7      480.80      483.97     23.02 o 
   8   0   7     1179.78     1238.41     62.99 o 
   9   0   7      653.20      681.83     30.13 o 
  10   0   7       46.19       42.88     13.87 o 
  11   0   7      518.74      547.19     30.91 o 
  -9   1   7      204.09      196.89     19.42 o 
  -8   1   7      673.71      546.04     32.18 o 
  -7   1   7      192.08      200.57     20.44 o 
  -6   1   7     2274.72     2222.86     57.06 o 
  -5   1   7        3.45        0.69      8.38 o 
  -4   1   7     3062.40     2898.83     42.38 o 
  -3   1   7     1372.99     1421.49     30.47 o 
  -2   1   7     3202.04     3146.04     46.61 o 
  -1   1   7     2981.07     3027.65     43.53 o 
   0   1   7      214.18      219.60     11.84 o 
   1   1   7     5872.62     5714.03     57.32 o 
   2   1   7      209.20      249.03      8.78 o 
   3   1   7     6918.96     6859.83    109.43 o 
   4   1   7      431.51      412.79     12.25 o 
   5   1   7     4164.01     4020.24     88.66 o 
   6   1   7     3145.31     2965.98    107.55 o 
   7   1   7      268.70      302.80     12.77 o 
   8   1   7     1676.08     1762.41     53.08 o 
   9   1   7       35.42       16.23     11.20 o 
  10   1   7     1017.63     1064.95     38.28 o 
  11   1   7      105.57      120.90     18.00 o 
  -9   2   7      407.33      382.39     28.93 o 
  -8   2   7       44.14       30.49     12.26 o 
  -7   2   7     1304.05     1318.05     39.82 o 
  -6   2   7      425.56      392.49     29.10 o 
  -5   2   7     1199.89     1227.48     22.03 o 
  -4   2   7     2837.76     2700.42     34.49 o 
  -3   2   7      358.80      354.72     13.43 o 
  -2   2   7     7114.16     6960.40     75.62 o 
  -1   2   7     1012.48     1059.53     21.99 o 
   0   2   7     3870.80     3708.29     42.79 o 
   1   2   7     3411.41     3545.35     33.26 o 
   2   2   7     6841.95     6649.83     48.03 o 
   3   2   7     6730.18     7034.38     65.45 o 
   4   2   7       58.86       54.78      6.27 o 
   5   2   7     5438.76     5502.68     76.25 o 
   6   2   7       67.93       63.12      7.22 o 
   7   2   7     3151.10     3067.13     50.50 o 
   8   2   7      241.47      247.40     11.93 o 
   9   2   7      545.29      571.47     26.46 o 
  10   2   7      652.85      656.55     30.49 o 
  11   2   7       76.85       82.02     15.13 o 
  -8   3   7      248.05      281.43     21.79 o 
  -7   3   7      941.18      844.57     38.26 o 
  -6   3   7      287.22      335.59     20.71 o 
  -5   3   7     1721.83     1696.68     26.42 o 
  -4   3   7      147.84      141.35      8.23 o 
  -3   3   7     3496.80     3466.95     51.61 o 
  -2   3   7     1607.21     1677.37     60.04 o 
  -1   3   7     2493.75     2383.30     37.21 o 
   0   3   7     4122.65     4229.44    101.19 o 
   1   3   7       28.34       25.97      2.82 o 
   2   3   7     7689.89     7619.79     80.00 o 
   3   3   7      999.78     1059.20     20.16 o 
   4   3   7     2726.97     2685.34     55.14 o 
   5   3   7     3001.94     3096.21     74.08 o 
   6   3   7     1148.45     1160.89     21.91 o 
   7   3   7     2880.61     2829.20     77.35 o 
   8   3   7       49.87       47.86      6.36 o 
   9   3   7     1205.12     1219.92     52.87 o 
  10   3   7        3.09       -8.15     11.83 o 
  11   3   7      554.89      586.05     29.24 o 
  12   3   7      141.83      161.26     26.61 o 
  -8   4   7      453.06      470.94     26.95 o 
  -7   4   7       47.85       50.30     18.95 o 
  -6   4   7      771.73      820.70     31.17 o 
  -5   4   7      465.66      414.23     17.26 o 
  -4   4   7     1554.34     1545.07     23.51 o 
  -3   4   7     3934.24     3756.81     39.04 o 
  -2   4   7      608.06      583.22     13.12 o 
  -1   4   7     5348.43     5093.04     74.36 o 
   0   4   7       32.87       41.65      4.76 o 
   1   4   7     6288.97     6087.92     68.91 o 
   2   4   7     1609.88     1573.51     33.20 o 
   3   4   7     2962.20     2653.95    101.15 o 
   4   4   7     6152.31     6061.96     73.14 o 
   5   4   7        9.87       11.24      5.84 o 
   6   4   7     5202.53     5176.17     79.69 o 
   7   4   7      221.63      242.61     12.13 o 
   8   4   7     1057.02     1055.94     25.38 o 
   9   4   7      433.30      438.67     16.06 o 
  10   4   7      367.74      363.42     26.45 o 
  11   4   7      724.58      763.47     38.19 o 
  12   4   7       17.80       43.59     27.62 o 
  -7   5   7      199.84      231.53     20.10 o 
  -6   5   7      562.55      580.74     32.79 o 
  -5   5   7       26.59       24.20      8.35 o 
  -4   5   7     1513.71     1488.28     28.50 o 
  -3   5   7       97.21       97.10      7.19 o 
  -2   5   7     2919.37     2851.56     33.99 o 
  -1   5   7      710.29      717.40     14.67 o 
   0   5   7     1451.11     1470.75     44.41 o 
   1   5   7     3952.05     4201.11    127.96 o 
   2   5   7       49.92       23.55      7.01 o 
   3   5   7     6827.41     6849.55    115.35 o 
   4   5   7      425.31      445.73     12.78 o 
   5   5   7     4370.18     4366.43     85.55 o 
   6   5   7     2255.94     2301.96     35.82 o 
   7   5   7      618.33      623.00     20.57 o 
   8   5   7     1729.14     1668.87     37.46 o 
   9   5   7       19.95        4.19      7.73 o 
  10   5   7     1066.72     1109.36     30.67 o 
  11   5   7       88.91       93.62     14.19 o 
  12   5   7      393.94      395.14     32.95 o 
  -6   6   7      121.92      115.93     15.33 o 
  -5   6   7      657.69      721.19     24.81 o 
  -4   6   7      343.33      350.75     17.15 o 
  -3   6   7      789.51      846.87     20.22 o 
  -2   6   7     2130.72     2047.23     30.11 o 
  -1   6   7        5.47       26.20      4.41 o 
   0   6   7     2746.19     2724.05     65.75 o 
   1   6   7      260.37      259.03     21.79 o 
   2   6   7     2751.73     2749.74     64.86 o 
   3   6   7     2935.51     2857.13     42.30 o 
   4   6   7     1019.77      992.02     27.32 o 
   5   6   7     3932.78     3886.32     88.22 o 
   6   6   7       90.43       80.00      7.47 o 
   7   6   7     3054.00     3005.57     78.39 o 
   8   6   7      316.24      316.06     14.72 o 
   9   6   7      768.57      758.35     23.41 o 
  10   6   7      369.23      365.76     17.81 o 
  11   6   7      328.49      320.31     21.30 o 
  12   6   7      497.89      469.39     33.41 o 
  -5   7   7      754.29      757.90     38.47 o 
  -4   7   7        3.64        0.42     11.31 o 
  -3   7   7     1192.72     1195.94     38.44 o 
  -2   7   7      298.74      304.61     17.28 o 
  -1   7   7     1096.32     1109.26     28.24 o 
   0   7   7     1861.48     1802.35     66.81 o 
   1   7   7      309.49      303.32     47.53 o 
   2   7   7     4429.11     4426.35     89.00 o 
   3   7   7       70.27       52.54     13.69 o 
   4   7   7     3138.87     3125.35     50.70 o 
   5   7   7      767.06      723.29     35.09 o 
   6   7   7     1414.15     1431.61     40.51 o 
   7   7   7     2134.06     2071.26     42.47 o 
   8   7   7      380.24      405.87     16.67 o 
   9   7   7     1358.88     1315.28     31.09 o 
  10   7   7       39.32       37.78      8.32 o 
  11   7   7      879.93      887.08     35.20 o 
  -4   8   7      506.43      542.49     33.60 o 
  -3   8   7      545.62      517.91     42.56 o 
  -2   8   7      378.38      435.63     19.85 o 
  -1   8   7     2235.24     2299.10     58.01 o 
   0   8   7       66.52       72.19     15.84 o 
   1   8   7     2348.47     2336.20     55.79 o 
   2   8   7      838.11      814.13     76.63 o 
   3   8   7     1853.71     1863.94     86.20 o 
   4   8   7     2441.85     2526.03     68.17 o 
   5   8   7      400.04      391.93     18.17 o 
   6   8   7     2827.09     2857.76     62.85 o 
   8   8   7     2353.56     2421.02     84.91 o 
   9   8   7      198.01      177.96     12.98 o 
  10   8   7      617.07      604.95     22.24 o 
  11   8   7      440.87      423.88     23.13 o 
  -3   9   7        0.61        1.14     12.61 o 
  -2   9   7     1145.72     1268.93     43.33 o 
  -1   9   7      280.71      274.27     19.66 o 
   0   9   7     1537.86     1536.97     56.79 o 
   1   9   7     1168.49     1128.44     41.60 o 
   2   9   7      474.94      415.85     49.54 o 
   3   9   7     3197.85     3439.02     85.60 o 
   4   9   7        9.82       19.04     14.85 o 
   5   9   7     2675.35     2836.46    139.96 o 
   6   9   7      778.67      873.69     42.59 o 
   7   9   7     1183.43     1198.72     49.21 o 
   8   9   7     1199.65     1284.54     51.28 o 
   9   9   7      335.52      300.06     26.46 o 
  10   9   7      982.41     1020.91     46.37 o 
  -2  10   7      507.85      504.02     46.72 o 
  -1  10   7      177.27      167.44     21.12 o 
   0  10   7      967.79      967.67     85.23 o 
   1  10   7        2.63      -26.81     26.81 o 
   2  10   7     1738.33     1703.53     94.23 o 
   3  10   7      583.05      562.03     32.64 o 
   4  10   7     1104.19     1145.66     51.72 o 
   5  10   7     1026.22     1034.27     49.36 o 
   6  10   7      389.08      452.15     35.61 o 
   7  10   7     1561.48     1545.65     59.38 o 
   8  10   7       16.33        3.01     16.56 o 
   9  10   7      770.83      758.51     41.98 o 
  10  10   7      155.39      146.33     22.64 o 
   0  11   7      199.41      201.22     68.78 o 
   1  11   7      366.11      342.84     33.48 o 
   2  11   7     1015.39      983.15     77.94 o 
   3  11   7      190.08      189.55     25.65 o 
   4  11   7     1611.98     1586.34     69.90 o 
   5  11   7        0.62      -11.59     17.85 o 
   6  11   7     1341.58     1382.43     59.35 o 
   7  11   7      434.46      411.35     34.65 o 
   8  11   7      697.97      719.48     47.89 o 
   4  12   7      382.92      361.27     36.17 o 
   5  12   7      416.39      368.56     34.40 o 
   6  12   7      756.09      716.10     45.58 o 
  -5 -10   8      873.52      859.40     43.12 o 
  -4 -10   8      193.62      167.52     18.13 o 
  -3 -10   8      617.95      642.97     30.45 o 
  -2 -10   8      503.58      469.28     26.63 o 
  -1 -10   8      155.50      194.84     16.52 o 
  -7  -9   8      199.67      173.06     20.18 o 
  -6  -9   8      544.06      525.24     29.70 o 
  -5  -9   8      651.12      634.35     25.53 o 
  -4  -9   8      302.66      323.06     19.54 o 
  -3  -9   8     1580.76     1479.43     42.97 o 
  -2  -9   8       12.64       -0.24      8.84 o 
  -1  -9   8      773.71      855.11     28.05 o 
   0  -9   8      199.96      164.29     13.05 o 
   1  -9   8      608.80      643.64     26.59 o 
   2  -9   8      462.11      404.44     22.33 o 
  -8  -8   8      443.47      437.49     22.92 o 
  -7  -8   8      175.77      209.23     16.95 o 
  -6  -8   8     1142.22     1135.97     40.96 o 
  -5  -8   8       16.21        7.39      9.17 o 
  -4  -8   8     1531.34     1610.87     38.03 o 
  -3  -8   8      619.77      589.05     26.25 o 
  -2  -8   8      958.05      982.90     29.13 o 
  -1  -8   8     1781.47     1715.33     38.32 o 
   0  -8   8      267.56      308.22     15.71 o 
   1  -8   8     1717.58     1782.53     35.21 o 
   2  -8   8       10.86        3.25     11.96 o 
   3  -8   8      740.28      772.16     29.12 o 
   4  -8   8      172.15      154.56     17.34 o 
  -9  -7   8      633.86      632.57     27.81 o 
  -8  -7   8       19.68       13.47     14.05 o 
  -7  -7   8      932.11      941.15     30.87 o 
  -6  -7   8      377.49      393.80     20.24 o 
  -5  -7   8      390.75      399.16     16.11 o 
  -4  -7   8     1472.08     1441.89     28.79 o 
  -3  -7   8      274.05      288.99     13.51 o 
  -2  -7   8     2189.37     2150.41     40.96 o 
  -1  -7   8      283.86      256.54     17.37 o 
   0  -7   8     1538.58     1544.48     31.31 o 
   1  -7   8      686.54      655.45     20.62 o 
   2  -7   8      893.46      876.08     28.73 o 
   3  -7   8      902.02      840.53     28.74 o 
   4  -7   8       32.10       41.43     12.34 o 
   5  -7   8      807.82      820.12     44.88 o 
  -9  -6   8      241.35      217.68     17.72 o 
  -8  -6   8      426.68      427.61     22.47 o 
  -7  -6   8     1078.62     1080.23     32.51 o 
  -6  -6   8       67.66       67.61     11.41 o 
  -5  -6   8     2114.05     2055.97     41.76 o 
  -4  -6   8      192.20      196.80     11.80 o 
  -3  -6   8     2051.16     2029.69     33.14 o 
  -2  -6   8      554.33      517.74     15.38 o 
  -1  -6   8     1548.16     1618.00     27.88 o 
   0  -6   8     1381.57     1391.12     28.25 o 
   1  -6   8      542.01      595.11     19.13 o 
   2  -6   8     2338.83     2254.49     45.27 o 
   3  -6   8      108.34       94.75     13.67 o 
   4  -6   8     1321.55     1429.93     41.76 o 
   5  -6   8      365.30      270.05     25.77 o 
   6  -6   8      444.10      420.53     33.47 o 
 -10  -5   8      405.58      413.76     35.57 o 
  -9  -5   8       25.05       42.07     14.69 o 
  -8  -5   8     1292.99     1329.49     41.44 o 
  -7  -5   8      138.86      136.92     15.99 o 
  -6  -5   8     1079.82     1098.42     27.84 o 
  -5  -5   8     1532.95     1544.95     41.04 o 
  -4  -5   8     1424.90     1411.48     39.40 o 
  -3  -5   8     2918.20     2916.96     53.07 o 
  -2  -5   8       79.91       96.27     13.80 o 
  -1  -5   8     2304.43     2391.92     39.80 o 
   0  -5   8       88.34       80.87     11.78 o 
   1  -5   8     3656.97     3693.01     92.05 o 
   2  -5   8      750.75      708.27     21.19 o 
   3  -5   8     1316.35     1328.13     30.45 o 
   4  -5   8     1937.03     1873.30     59.11 o 
   5  -5   8       96.97       62.59     43.08 o 
   6  -5   8     1028.92     1041.24     48.06 o 
   7  -5   8       69.63       66.17     18.97 o 
 -10  -4   8       69.19       33.97     21.14 o 
  -9  -4   8      492.65      474.88     35.65 o 
  -8  -4   8      534.61      558.08     24.36 o 
  -7  -4   8      882.68      936.90     29.48 o 
  -6  -4   8     2065.86     1994.08     32.99 o 
  -5  -4   8      165.52      169.10     11.11 o 
  -4  -4   8     3644.47     3592.05     45.30 o 
  -3  -4   8      508.48      513.60     19.42 o 
  -2  -4   8     2124.63     2096.16     38.91 o 
  -1  -4   8     1266.80     1249.71     29.54 o 
   0  -4   8     1139.47     1112.91     26.23 o 
   1  -4   8     2284.33     2183.41     46.77 o 
   2  -4   8      542.50      516.14     17.36 o 
   3  -4   8     3296.44     3160.60     61.52 o 
   4  -4   8       59.06       13.15     33.51 o 
   5  -4   8     1768.62     1701.01     56.12 o 
   6  -4   8      533.87      483.55     32.94 o 
   7  -4   8      239.08      245.11     44.58 o 
   8  -4   8      385.75      403.32     34.44 o 
 -10  -3   8      134.72      156.26     25.95 o 
  -9  -3   8      780.89      746.52     34.39 o 
  -8  -3   8       45.33       47.81     15.02 o 
  -7  -3   8     1877.05     1808.19     55.11 o 
  -6  -3   8      425.04      445.46     18.84 o 
  -5  -3   8     1899.47     1909.49     31.73 o 
  -4  -3   8     1345.44     1302.36     20.96 o 
  -3  -3   8     1408.59     1413.09     26.56 o 
  -2  -3   8     4661.49     4709.37     59.51 o 
  -1  -3   8      227.51      224.63     10.67 o 
   0  -3   8     4620.25     4607.25     55.01 o 
   1  -3   8      116.53      124.18      9.90 o 
   2  -3   8     4550.03     4610.74     63.96 o 
   3  -3   8     1106.01     1072.78     22.09 o 
   4  -3   8     1287.35     1131.01     65.36 o 
   5  -3   8     1554.31     1535.59     51.34 o 
   6  -3   8       70.82       53.08     15.83 o 
   7  -3   8     1346.59     1388.53     80.08 o 
   8  -3   8      135.72      141.81     22.48 o 
   9  -3   8      379.45      356.84     31.75 o 
 -10  -2   8      584.44      627.45     33.90 o 
  -9  -2   8       70.42       58.85     15.29 o 
  -8  -2   8     1022.91     1067.96     40.67 o 
  -7  -2   8      537.92      494.06     26.10 o 
  -6  -2   8      915.82      874.17     28.86 o 
  -5  -2   8     1292.32     1291.51     28.17 o 
  -4  -2   8       38.53       35.34      4.37 o 
  -3  -2   8     3857.58     3821.35     44.95 o 
  -2  -2   8      712.57      768.23     27.22 o 
  -1  -2   8     3252.35     3168.82     37.68 o 
   0  -2   8     2394.79     2384.87     35.68 o 
   1  -2   8     1245.22     1257.10     29.29 o 
   2  -2   8     4628.74     4597.32     78.20 o 
   3  -2   8      172.71      183.72     12.68 o 
   4  -2   8     3893.33     3576.21    143.87 o 
   5  -2   8      240.69      217.63     13.15 o 
   6  -2   8     1978.15     1949.85     84.81 o 
   7  -2   8      799.16      806.00     40.02 o 
   8  -2   8      292.88      314.41     22.55 o 
   9  -2   8      425.47      410.74     26.03 o 
  -9  -1   8      272.21      284.45     23.62 o 
  -8  -1   8      998.92      965.17     37.04 o 
  -7  -1   8        1.88       32.88     12.91 o 
  -6  -1   8     2213.72     2190.60     37.75 o 
  -5  -1   8      359.36      342.31     15.09 o 
  -4  -1   8     2061.03     1922.99     45.61 o 
  -3  -1   8     1921.04     1929.07     28.46 o 
  -2  -1   8     1657.35     1580.12     24.20 o 
  -1  -1   8     5151.28     5230.90     47.98 o 
   0  -1   8      433.98      438.32     14.09 o 
   1  -1   8     6919.39     7061.22     68.41 o 
   2  -1   8      723.23      729.44     19.33 o 
   3  -1   8     3767.39     3883.03     48.58 o 
   4  -1   8     2260.52     2226.58     35.80 o 
   5  -1   8      613.80      643.32     19.11 o 
   6  -1   8     2259.69     2216.96     46.73 o 
   7  -1   8       35.96       24.66     11.50 o 
   8  -1   8     1410.68     1449.67     43.60 o 
   9  -1   8      130.97      109.74     15.08 o 
  10  -1   8      372.37      347.40     25.40 o 
  -9   0   8      446.69      447.04     35.34 o 
  -8   0   8      106.02       74.05     15.16 o 
  -7   0   8      876.09      855.00     41.92 o 
  -6   0   8     1109.39     1024.44     25.85 o 
  -5   0   8      194.23      202.86     12.30 o 
  -4   0   8     2188.98     2148.16     36.00 o 
  -3   0   8       12.80        5.95      3.62 o 
  -2   0   8     4783.66     4704.73     61.94 o 
  -1   0   8      302.19      306.57     11.39 o 
   0   0   8     3025.07     3063.42     43.59 o 
   1   0   8     3807.14     3762.65     59.28 o 
   2   0   8     1894.67     1862.13     30.67 o 
   3   0   8     4320.64     4349.92     51.28 o 
   4   0   8      186.89      171.09      8.35 o 
   5   0   8     3166.69     3119.14     65.02 o 
   6   0   8      280.28      270.01     12.72 o 
   7   0   8     1012.69      963.86     32.90 o 
   8   0   8      378.46      388.63     22.69 o 
   9   0   8      120.02      115.05     15.39 o 
  10   0   8      517.92      566.00     30.33 o 
  -9   1   8      194.02      204.48     21.08 o 
  -8   1   8      153.03      164.50     18.11 o 
  -7   1   8     1591.40     1603.51     57.11 o 
  -6   1   8        4.81       12.97      8.32 o 
  -5   1   8     2228.60     2195.06     38.79 o 
  -4   1   8      572.65      535.08     13.70 o 
  -3   1   8     1977.45     1917.68     38.14 o 
  -2   1   8     3045.84     2992.19     55.80 o 
  -1   1   8      385.35      374.36     15.56 o 
   0   1   8     3221.97     3198.94     41.97 o 
   1   1   8       11.66       12.14      7.23 o 
   2   1   8    10552.21    10675.54    116.55 o 
   3   1   8      786.20      843.83     20.52 o 
   4   1   8     2984.45     3047.84     41.97 o 
   5   1   8     1026.91     1055.41     24.40 o 
   6   1   8      689.19      671.76     19.82 o 
   7   1   8     1674.30     1705.59     32.21 o 
   8   1   8       14.65        3.30     14.82 o 
   9   1   8      774.93      774.53     32.13 o 
  10   1   8      158.79      166.67     18.21 o 
  11   1   8      375.60      435.08     28.17 o 
  -8   2   8      646.73      670.55     31.47 o 
  -7   2   8      209.31      189.38     18.93 o 
  -6   2   8     1351.32     1294.34     53.21 o 
  -5   2   8      953.58      936.55     25.92 o 
  -4   2   8      195.58      184.52      9.75 o 
  -3   2   8     3270.03     3214.77     42.01 o 
  -2   2   8        0.68        1.29      6.20 o 
  -1   2   8     4636.27     4684.55     76.16 o 
   0   2   8     1830.62     1938.73     25.95 o 
   1   2   8     2917.01     2930.65     30.83 o 
   2   2   8     5795.59     5875.40     50.87 o 
   3   2   8      767.82      721.48     18.93 o 
   4   2   8     3396.46     3495.30     45.77 o 
   5   2   8        0.46        4.62      7.11 o 
   6   2   8     3224.36     3158.15     51.92 o 
   7   2   8      748.41      777.61     32.53 o 
   8   2   8      608.73      578.92     47.68 o 
   9   2   8      796.13      819.88     34.93 o 
  10   2   8      114.70      134.73     17.11 o 
  11   2   8      521.98      522.87     29.70 o 
  -8   3   8      276.61      255.91     22.21 o 
  -7   3   8      202.33      208.49     20.88 o 
  -6   3   8     1315.43     1311.61     47.07 o 
  -5   3   8       60.18       81.15      8.09 o 
  -4   3   8     1886.42     1858.89     30.70 o 
  -3   3   8      688.73      666.71     19.19 o 
  -2   3   8     2282.15     2162.14     52.43 o 
  -1   3   8     3444.04     3361.92     47.69 o 
   0   3   8      460.10      438.53     14.51 o 
   1   3   8     6652.29     6427.60     54.94 o 
   2   3   8        2.50       17.15      3.35 o 
   3   3   8     5141.85     5278.04     92.77 o 
   4   3   8     1402.88     1461.69     35.49 o 
   5   3   8      813.19      799.86     21.54 o 
   6   3   8     1993.44     2010.12     35.95 o 
   7   3   8      529.99      548.24     25.51 o 
   8   3   8     1710.13     1783.17     89.43 o 
   9   3   8       33.84       20.39     11.44 o 
  10   3   8      996.04     1069.61     38.33 o 
  11   3   8      232.98      223.49     20.43 o 
  -7   4   8      588.70      674.80     41.72 o 
  -6   4   8      108.62       91.38     14.37 o 
  -5   4   8      411.44      453.70     18.49 o 
  -4   4   8     1108.89     1084.34     29.43 o 
  -3   4   8      261.28      285.53     13.63 o 
  -2   4   8     2470.42     2502.34     37.73 o 
  -1   4   8       23.20       29.70     17.47 o 
   0   4   8     3368.71     3219.42     88.73 o 
   1   4   8     2044.68     2003.60     37.06 o 
   2   4   8     2098.52     2124.81     41.55 o 
   3   4   8     3634.09     3505.92     57.77 o 
   4   4   8       66.31       69.46     10.66 o 
   5   4   8     2669.81     2660.25     47.78 o 
   6   4   8        9.08       12.38      8.65 o 
   7   4   8     2777.85     2781.02     48.98 o 
   8   4   8      393.07      390.37     15.81 o 
   9   4   8      960.17      909.78     50.76 o 
  10   4   8      854.47      859.34     76.79 o 
  11   4   8       73.31       51.75     16.97 o 
  -7   5   8      363.67      391.05     85.20 o 
  -6   5   8       64.71       84.44     13.85 o 
  -5   5   8      717.77      736.30     24.14 o 
  -4   5   8       30.43       27.94      8.33 o 
  -3   5   8     1734.88     1677.12     33.04 o 
  -2   5   8     1235.95     1208.25     26.27 o 
  -1   5   8     1210.96     1164.38     28.69 o 
   0   5   8     2079.19     2018.98    112.47 o 
   1   5   8      284.49      250.80     12.47 o 
   2   5   8     5314.10     5262.44     95.34 o 
   3   5   8      306.18      345.51     17.05 o 
   4   5   8     3024.27     3047.37     52.15 o 
   5   5   8      832.36      869.95     23.18 o 
   6   5   8     1172.67     1182.62     23.07 o 
   7   5   8     1086.94     1122.07     23.77 o 
   8   5   8      155.58      149.96     10.03 o 
   9   5   8     1253.46     1247.60     26.36 o 
  10   5   8       21.29       10.41     13.66 o 
  11   5   8      919.68      939.11     37.28 o 
  -6   6   8      447.24      502.20     43.40 o 
  -5   6   8      412.98      365.57     63.00 o 
  -4   6   8      452.47      485.03     33.50 o 
  -3   6   8     1128.51     1124.11     36.72 o 
  -2   6   8       12.88       19.82     10.91 o 
  -1   6   8     2496.49     2501.44     39.52 o 
   0   6   8      511.81      515.13     39.42 o 
   1   6   8     3207.38     3226.83    129.58 o 
   2   6   8     2879.14     2807.68    181.45 o 
   3   6   8     1239.90     1193.36     31.71 o 
   4   6   8     4280.14     4239.17     63.84 o 
   5   6   8      203.71      180.54     11.22 o 
   6   6   8     2508.76     2499.23     33.97 o 
   7   6   8       29.49       21.52      6.65 o 
   8   6   8     1224.48     1198.29     25.43 o 
   9   6   8      292.48      276.20     13.27 o 
  10   6   8      470.01      452.96     17.10 o 
  11   6   8      607.32      602.77     34.26 o 
  -5   7   8       47.41       75.33     19.82 o 
  -4   7   8      912.64      933.42     36.51 o 
  -3   7   8       23.95        9.05     12.25 o 
  -2   7   8     1561.63     1593.42     45.33 o 
  -1   7   8     1175.33     1164.93     41.19 o 
   0   7   8      542.93      485.18     25.38 o 
   1   7   8     3102.79     3236.03     77.63 o 
   2   7   8       96.22       92.91     17.38 o 
   3   7   8     4255.58     4317.47    209.39 o 
   4   7   8      245.84      270.60     14.40 o 
   5   7   8     1931.28     1922.54     66.34 o 
   6   7   8     1054.88     1055.50     30.80 o 
   7   7   8      796.11      770.71     27.27 o 
   8   7   8     1759.64     1760.09     42.26 o 
   9   7   8       31.19       20.29      8.79 o 
  10   7   8      995.59      969.24     28.23 o 
  11   7   8       17.96       26.60     14.85 o 
  -4   8   8      185.15      155.07     17.90 o 
  -3   8   8      247.66      239.15     20.14 o 
  -2   8   8     1198.29     1189.28    108.26 o 
  -1   8   8       67.56       87.04     16.36 o 
   0   8   8     2161.69     2144.84     86.84 o 
   1   8   8       86.82       64.40     16.16 o 
   2   8   8     1751.60     1627.48     57.97 o 
   3   8   8     1421.05     1486.75     53.84 o 
   4   8   8     1319.71     1285.45     40.07 o 
   5   8   8     1570.07     1592.51     38.58 o 
   6   8   8       80.50       73.14     14.31 o 
   7   8   8     2114.75     2098.70     64.27 o 
   8   8   8      138.00      123.88     13.48 o 
   9   8   8     1230.24     1225.56     37.11 o 
  10   8   8      363.29      345.79     21.04 o 
  11   8   8      208.03      193.10     24.67 o 
  -3   9   8      532.16      573.16     30.92 o 
  -2   9   8       92.53       70.22     21.37 o 
  -1   9   8      977.14      936.32     48.09 o 
   0   9   8      715.40      708.70     40.90 o 
   1   9   8      723.61      706.87     33.89 o 
   2   9   8     1394.98     1431.98     57.54 o 
   3   9   8       17.17       40.19     29.16 o 
   4   9   8     1762.15     1883.10     62.95 o 
   5   9   8       70.95       26.05     15.93 o 
   6   9   8     1522.74     1618.84     58.39 o 
   7   9   8      680.11      713.67     39.51 o 
   8   9   8      499.42      496.18     35.06 o 
   9   9   8     1098.82     1129.19     48.73 o 
  10   9   8        9.84        1.12     15.63 o 
  -1  10   8      870.70      902.83     38.30 o 
   0  10   8        7.41       10.42     15.32 o 
   1  10   8     1037.95     1014.34     50.73 o 
   2  10   8      325.60      324.16     26.18 o 
   3  10   8     1118.54     1111.52     43.97 o 
   4  10   8      734.21      735.40     42.77 o 
   5  10   8      368.67      371.86     31.19 o 
   6  10   8     1263.48     1271.45     55.23 o 
   7  10   8       12.10        3.28     16.97 o 
   8  10   8     1078.23     1140.80     51.56 o 
   9  10   8       27.74       25.22     16.05 o 
   1  11   8      443.55      403.25     35.76 o 
   2  11   8      165.82      190.95     28.29 o 
   3  11   8     1518.24     1497.15     63.73 o 
   5  11   8     1183.49     1184.82     56.06 o 
   6  11   8       73.75       74.54     24.08 o 
   7  11   8      757.84      790.48     46.68 o 
  -6  -9   9      506.98      492.99     30.86 o 
  -5  -9   9      135.61      164.09     20.25 o 
  -4  -9   9      849.48      825.89     33.33 o 
  -3  -9   9        7.41       32.24     16.39 o 
  -2  -9   9      910.78      933.64     30.58 o 
  -1  -9   9       97.07       67.21     13.50 o 
   0  -9   9      675.42      744.79     28.60 o 
   1  -9   9      492.91      465.47     24.21 o 
  -7  -8   9      865.60      853.73     38.11 o 
  -6  -8   9        2.81       23.82     13.43 o 
  -5  -8   9     1069.06     1091.13     41.41 o 
  -4  -8   9      159.82      150.19     14.58 o 
  -3  -8   9     1166.69     1232.80     38.85 o 
  -2  -8   9      946.93      928.21     29.13 o 
  -1  -8   9      239.67      276.62     15.52 o 
   0  -8   9      958.77      930.44     26.49 o 
   1  -8   9       58.81      108.74     14.36 o 
   2  -8   9     1133.19     1121.07     34.85 o 
   3  -8   9      112.53       85.14     15.83 o 
  -8  -7   9      704.19      721.52     29.40 o 
  -7  -7   9      115.07      104.65     14.01 o 
  -6  -7   9      639.07      661.98     26.45 o 
  -5  -7   9      856.71      887.38     28.93 o 
  -4  -7   9      180.01      219.08     13.19 o 
  -3  -7   9     1876.09     1874.61     40.86 o 
  -2  -7   9        2.39        5.86      8.85 o 
  -1  -7   9     1876.25     1936.68     38.63 o 
   0  -7   9      478.70      453.11     18.08 o 
   1  -7   9     1243.58     1277.57     29.67 o 
   2  -7   9      773.93      749.14     31.59 o 
   3  -7   9      176.33      205.06     20.59 o 
   4  -7   9      777.18      793.70     34.16 o 
  -8  -6   9      562.12      535.86     25.38 o 
  -7  -6   9      146.53      139.31     15.29 o 
  -6  -6   9      864.40      859.62     24.14 o 
  -5  -6   9        1.66        4.87     10.21 o 
  -4  -6   9     1537.67     1591.76     36.75 o 
  -3  -6   9      137.71      156.24     13.77 o 
  -2  -6   9     1746.23     1758.36     35.79 o 
  -1  -6   9     1110.48     1092.84     24.26 o 
   0  -6   9      275.34      287.46     15.93 o 
   1  -6   9     1474.35     1389.94     32.63 o 
   2  -6   9        1.80       -4.93     10.65 o 
   3  -6   9     1002.74      978.21     34.87 o 
   4  -6   9      290.54      273.05     44.60 o 
   5  -6   9      509.52      525.43     36.25 o 
   6  -6   9      452.51      465.34     36.45 o 
  -9  -5   9      535.30      563.43     29.72 o 
  -8  -5   9        1.45        4.30     16.05 o 
  -7  -5   9     1090.18     1073.87     37.58 o 
  -6  -5   9      492.64      499.89     19.60 o 
  -5  -5   9      507.17      505.67     18.37 o 
  -4  -5   9     1509.58     1472.78     35.53 o 
  -3  -5   9      691.69      692.59     23.70 o 
  -2  -5   9     2340.69     2343.04     38.28 o 
  -1  -5   9      131.21      125.26     12.92 o 
   0  -5   9     3542.06     3479.07     51.91 o 
   1  -5   9      505.14      473.42     18.62 o 
   2  -5   9     1406.30     1417.62     31.41 o 
   3  -5   9     1424.12     1325.14     39.25 o 
   4  -5   9      137.27      144.58     19.32 o 
   5  -5   9      990.01      975.78     46.04 o 
   6  -5   9        0.57      -14.75     17.36 o 
   7  -5   9      465.71      479.60     36.90 o 
  -9  -4   9      100.75       86.41     22.56 o 
  -8  -4   9      512.14      469.27     28.16 o 
  -7  -4   9     1111.77     1112.99     34.90 o 
  -6  -4   9       27.47       48.09     13.55 o 
  -5  -4   9     1438.72     1439.41     29.64 o 
  -4  -4   9       16.41       24.87      7.75 o 
  -3  -4   9     2137.51     2171.30     38.83 o 
  -2  -4   9      521.50      527.54     21.08 o 
  -1  -4   9     1587.85     1546.55     43.36 o 
   0  -4   9     2246.76     2217.92     47.70 o 
   1  -4   9      827.95      854.91     21.20 o 
   2  -4   9     3183.55     3008.19     51.25 o 
   3  -4   9      110.62       81.90     11.46 o 
   4  -4   9     1110.65     1142.40     95.15 o 
   5  -4   9      399.44      383.58     28.88 o 
   6  -4   9      497.74      545.98     43.68 o 
   7  -4   9      427.30      392.38     32.99 o 
  -9  -3   9       32.41       29.09     15.49 o 
  -8  -3   9      726.01      804.13     35.70 o 
  -7  -3   9        1.45        2.26     15.59 o 
  -6  -3   9     1463.71     1503.68     43.60 o 
  -5  -3   9      948.73      962.21     26.60 o 
  -4  -3   9      940.47      899.12     22.78 o 
  -3  -3   9     2004.82     2044.05     34.06 o 
  -2  -3   9      264.93      237.64     10.72 o 
  -1  -3   9     3069.94     3206.01     43.17 o 
   0  -3   9        2.69        9.12     10.46 o 
   1  -3   9     4702.31     4793.60     84.86 o 
   2  -3   9      875.28      838.44     27.07 o 
   3  -3   9     2037.81     2070.30     43.11 o 
   4  -3   9     1553.46     1469.39     48.90 o 
   5  -3   9      175.98      177.04     20.16 o 
   6  -3   9     1134.71     1193.56     49.37 o 
   7  -3   9       35.10       33.67     16.80 o 
   8  -3   9      586.44      643.98     40.25 o 
  -9  -2   9      355.89      368.22     36.79 o 
  -8  -2   9      237.54      247.61     23.13 o 
  -7  -2   9      548.87      522.92     28.20 o 
  -6  -2   9     1057.88     1090.41     37.14 o 
  -5  -2   9       58.96       47.91      8.26 o 
  -4  -2   9     1911.80     1899.18     36.48 o 
  -3  -2   9      109.37      132.73     12.71 o 
  -2  -2   9     3423.56     3351.44     71.48 o 
  -1  -2   9     1283.55     1271.90     23.66 o 
   0  -2   9     2140.19     2134.84     35.45 o 
   1  -2   9     2133.85     2129.27     35.92 o 
   2  -2   9      638.34      636.51     19.83 o 
   3  -2   9     2915.34     2908.11     50.66 o 
   4  -2   9      217.68      209.77     14.33 o 
   5  -2   9     1433.34     1496.50     35.40 o 
   6  -2   9      569.48      502.65     25.02 o 
   7  -2   9      692.82      691.71     30.96 o 
   8  -2   9      881.35      875.62     36.77 o 
   9  -2   9       15.21       19.84     14.14 o 
  -9  -1   9      367.84      331.47     24.89 o 
  -8  -1   9       18.83       48.60     14.77 o 
  -7  -1   9      784.59      774.49     32.96 o 
  -6  -1   9       40.29       32.79     12.58 o 
  -5  -1   9     1303.37     1280.97     29.89 o 
  -4  -1   9      670.73      645.83     21.02 o 
  -3  -1   9     1318.63     1140.62     62.37 o 
  -2  -1   9     4023.16     4062.23     59.88 o 
  -1  -1   9      650.99      598.47     14.80 o 
   0  -1   9     3908.72     3911.21     47.88 o 
   1  -1   9        9.76       15.22      5.93 o 
   2  -1   9     3035.82     3125.94     44.23 o 
   3  -1   9      745.66      735.64     23.31 o 
   4  -1   9     1270.06     1224.18     27.92 o 
   5  -1   9     1368.25     1374.08     29.92 o 
   6  -1   9       70.98       30.90     20.65 o 
   7  -1   9     1513.75     1472.67     43.41 o 
   8  -1   9       23.09       13.87     14.98 o 
   9  -1   9      543.00      568.14     30.66 o 
  -9   0   9       21.15        2.75     14.38 o 
  -8   0   9      468.88      463.20     27.99 o 
  -7   0   9      538.95      516.83     27.62 o 
  -6   0   9      273.90      307.84     20.99 o 
  -5   0   9     1451.42     1461.58     32.24 o 
  -4   0   9       99.06       94.04      6.19 o 
  -3   0   9     3527.91     3559.73     56.30 o 
  -2   0   9      192.60      212.25     14.25 o 
  -1   0   9     3348.85     3429.24     47.46 o 
   0   0   9     1217.49     1231.01     22.56 o 
   1   0   9     1554.58     1538.52     27.89 o 
   2   0   9     3183.52     3200.79     43.50 o 
   3   0   9       17.76       25.01      6.97 o 
   4   0   9     1686.07     1721.96     32.74 o 
   5   0   9      453.49      463.37     17.13 o 
   6   0   9     1371.37     1343.14     29.47 o 
   7   0   9      553.23      545.14     26.13 o 
   8   0   9      412.02      417.95     24.74 o 
   9   0   9      786.58      821.02     45.81 o 
  10   0   9        1.58        3.25     15.88 o 
  -8   1   9      442.49      402.49     26.12 o 
  -7   1   9        4.50       39.60     13.31 o 
  -6   1   9     1188.35     1244.34     48.24 o 
  -5   1   9      117.14      103.35     10.64 o 
  -4   1   9      992.34      949.30     22.11 o 
  -3   1   9     1583.75     1540.54     35.14 o 
  -2   1   9     2168.73     2022.17     40.06 o 
  -1   1   9     3395.68     3487.99     53.77 o 
   0   1   9       64.07       47.35      9.00 o 
   1   1   9     3847.83     3851.90     45.44 o 
   2   1   9      614.34      656.86     21.88 o 
   3   1   9     3932.11     4000.22     56.93 o 
   4   1   9      328.86      347.99     18.86 o 
   5   1   9      579.94      579.93     19.23 o 
   6   1   9     1596.51     1686.55     60.10 o 
   7   1   9        2.96       -3.96      7.08 o 
   8   1   9     1014.46     1059.93     37.09 o 
   9   1   9       49.12       64.22     19.64 o 
  10   1   9      360.99      445.80     27.71 o 
  -8   2   9       38.92       50.70     20.89 o 
  -7   2   9      524.33      525.60     28.05 o 
  -6   2   9      530.01      471.12     52.71 o 
  -5   2   9      586.42      588.78     21.96 o 
  -4   2   9      984.37      994.63     21.56 o 
  -3   2   9       10.07       13.51     10.08 o 
  -2   2   9     3308.45     3327.19     52.36 o 
  -1   2   9      860.09      828.39     29.37 o 
   0   2   9     2356.36     2454.81     46.92 o 
   1   2   9     1700.51     1704.89     44.57 o 
   2   2   9     1568.39     1580.74     41.45 o 
   3   2   9     5560.11     5650.70     62.68 o 
   4   2   9       16.63        9.91      7.09 o 
   5   2   9     3815.84     3892.44     59.02 o 
   6   2   9      300.52      295.95     14.83 o 
   7   2   9     1903.42     1938.73     49.98 o 
   8   2   9     1070.83     1096.67     37.39 o 
   9   2   9      306.96      331.33     22.83 o 
  10   2   9      940.20      918.42     37.22 o 
  -7   3   9      519.20      468.22     30.90 o 
  -6   3   9        9.02       15.78     11.52 o 
  -5   3   9      751.63      745.82     24.97 o 
  -4   3   9      282.31      265.29     12.71 o 
  -3   3   9     1332.76     1319.50     27.83 o 
  -2   3   9     1473.92     1487.92     46.93 o 
  -1   3   9      706.32      707.27     21.30 o 
   0   3   9     3286.94     3320.57    112.57 o 
   1   3   9       60.69       77.47      4.55 o 
   2   3   9     3981.04     3997.46     70.21 o 
   3   3   9       21.70       37.11      7.98 o 
   4   3   9     1151.03     1165.39     31.99 o 
   5   3   9     1262.51     1340.29     32.53 o 
   6   3   9      533.57      571.53     22.60 o 
   7   3   9     3187.35     3254.88     72.42 o 
   9   3   9      971.89     1001.57     49.16 o 
  10   3   9      150.89      139.76     17.76 o 
  11   3   9      454.16      431.64     32.52 o 
  -7   4   9      131.00      119.75     22.92 o 
  -6   4   9      417.70      457.03     28.71 o 
  -5   4   9      391.16      380.40     21.96 o 
  -4   4   9      104.58      122.02     13.00 o 
  -3   4   9     2403.59     2396.41     39.59 o 
  -2   4   9       92.74       94.46      9.70 o 
  -1   4   9     3472.53     3404.05     48.75 o 
   0   4   9      690.05      668.60     31.91 o 
   1   4   9     1241.42     1202.98     63.59 o 
   2   4   9     1667.87     1696.43     59.96 o 
   3   4   9      709.97      615.93     27.42 o 
   4   4   9     2427.55     2425.67     60.21 o 
   5   4   9       78.06       73.86     10.45 o 
   6   4   9     2599.09     2478.52     58.36 o 
   7   4   9      304.74      302.57     22.20 o 
   8   4   9     1433.43     1452.45     38.01 o 
   9   4   9      768.11      789.69     39.39 o 
  10   4   9      256.39      245.25     24.85 o 
  11   4   9      588.07      552.28     35.57 o 
  -6   5   9      624.23      594.81     41.74 o 
  -5   5   9       35.09       13.22     15.89 o 
  -4   5   9     1051.68     1069.32     31.08 o 
  -3   5   9      522.74      500.64     25.05 o 
  -2   5   9     1449.77     1461.09     40.55 o 
  -1   5   9     2199.07     2178.01     62.03 o 
   0   5   9      375.22      332.34     25.36 o 
   1   5   9     3594.87     3666.17     96.91 o 
   2   5   9       37.35       33.11     11.51 o 
   3   5   9     1844.07     1898.18     56.19 o 
   4   5   9      330.96      320.75     19.68 o 
   5   5   9     1370.32     1283.30     39.28 o 
   6   5   9     1190.86     1223.13     26.93 o 
   7   5   9      627.49      585.78     20.21 o 
   8   5   9     1554.57     1543.82     46.36 o 
   9   5   9       23.63       18.04      8.15 o 
  10   5   9      818.59      831.99     33.07 o 
  11   5   9      150.03      157.12     17.61 o 
  -5   6   9      348.84      386.57     32.46 o 
  -4   6   9      660.90      636.82     36.20 o 
  -3   6   9      300.68      310.98     18.87 o 
  -2   6   9     2377.03     2259.93     54.06 o 
  -1   6   9       31.01       65.94     13.99 o 
   0   6   9     2527.13     2558.82    104.64 o 
   1   6   9      704.00      749.35     37.03 o 
   2   6   9     1836.88     1847.93     56.69 o 
   3   6   9     2392.91     2424.28     48.63 o 
   4   6   9      467.18      475.16     21.42 o 
   5   6   9     2312.83     2326.49     47.80 o 
   6   6   9       26.05       18.28     10.50 o 
   7   6   9     2149.62     2144.69     40.32 o 
   8   6   9      437.28      440.44     19.09 o 
   9   6   9      567.63      570.57     18.82 o 
  10   6   9      564.97      541.04     26.42 o 
  11   6   9      116.70      107.19     19.92 o 
  -4   7   9        3.07       -8.33     11.84 o 
  -3   7   9      752.73      803.55     34.19 o 
  -2   7   9      265.72      250.95     21.58 o 
  -1   7   9      715.30      718.72     31.82 o 
   0   7   9     1385.35     1351.98     42.64 o 
   1   7   9      266.34      250.53     24.73 o 
   2   7   9     2699.68     2716.38     73.06 o 
   3   7   9       11.92       12.93     13.35 o 
   4   7   9     2172.64     2085.38     45.70 o 
   5   7   9      466.13      484.61     22.10 o 
   6   7   9      968.36      959.98     27.00 o 
   7   7   9     1405.75     1419.02     33.58 o 
   8   7   9      154.25      161.05     13.34 o 
   9   7   9     1253.40     1273.12     32.69 o 
  10   7   9        1.95        1.05      8.86 o 
  -3   8   9      417.39      401.70     26.17 o 
  -2   8   9       56.10       89.67     19.84 o 
  -1   8   9     1266.10     1292.01     44.14 o 
   0   8   9        6.22        5.50     13.48 o 
   1   8   9     1063.77     1041.43     47.42 o 
   2   8   9      303.60      299.63     27.00 o 
   3   8   9      879.47      816.19     41.81 o 
   4   8   9     1306.35     1225.79     50.84 o 
   5   8   9      330.43      309.03     16.01 o 
   6   8   9     1498.77     1472.40     34.27 o 
   7   8   9       39.91       26.72      8.71 o 
   8   8   9     1462.26     1480.71     40.69 o 
   9   8   9      372.10      381.89     23.78 o 
  10   8   9      464.35      462.41     25.49 o 
  -2   9   9      510.22      548.08     31.40 o 
  -1   9   9      506.27      515.79     37.28 o 
   0   9   9      501.43      542.78     31.57 o 
   1   9   9      871.80      858.93     44.15 o 
   2   9   9      183.88      200.87     25.58 o 
   3   9   9     1333.08     1255.98     54.41 o 
   4   9   9       20.64       -7.23     18.04 o 
   5   9   9     1304.46     1266.97     43.30 o 
   6   9   9      509.99      553.72     29.64 o 
   7   9   9      543.14      546.89     36.18 o 
   8   9   9      933.30      997.49     47.44 o 
   9   9   9       77.11       80.03     18.29 o 
   0  10   9      891.23      848.13     52.21 o 
   1  10   9       34.54       10.43     20.00 o 
   2  10   9      869.13      879.63     40.50 o 
   3  10   9      632.80      600.75     46.48 o 
   4  10   9      615.40      594.09     40.40 o 
   5  10   9      805.42      789.02     36.59 o 
   6  10   9      107.34       53.93     30.82 o 
   7  10   9     1141.75     1211.44     54.57 o 
   8  10   9       28.00        3.81     17.65 o 
   3  11   9       36.21       78.78     19.75 o 
   4  11   9     1199.75     1161.01     48.08 o 
   5  11   9       28.76       33.63     14.93 o 
   6  11   9      744.23      703.48     45.04 o 
  -6  -8  10      802.74      840.29     38.79 o 
  -5  -8  10       67.02       52.74     15.80 o 
  -4  -8  10      604.11      654.65     32.92 o 
  -3  -8  10      331.42      334.88     29.45 o 
  -2  -8  10      566.33      594.96     25.56 o 
  -1  -8  10      839.17      814.98     28.61 o 
   0  -8  10       67.06       77.03     19.95 o 
   1  -8  10     1123.35     1195.89     41.89 o 
  -7  -7  10      613.12      616.33     27.66 o 
  -6  -7  10      333.40      328.80     20.81 o 
  -5  -7  10      379.89      414.96     32.00 o 
  -4  -7  10      855.92      859.69     35.85 o 
  -3  -7  10       65.26      102.81     19.02 o 
  -2  -7  10     1233.71     1235.68     33.95 o 
  -1  -7  10      207.16      171.72     14.51 o 
   0  -7  10      767.71      810.09     27.51 o 
   1  -7  10      439.91      382.29     24.28 o 
   2  -7  10      442.30      477.34     27.75 o 
   3  -7  10      726.11      683.89     32.63 o 
  -7  -6  10      518.62      516.05     28.69 o 
  -6  -6  10       42.30       59.34     14.02 o 
  -5  -6  10     1062.82     1076.32     28.04 o 
  -4  -6  10      260.37      264.46     18.01 o 
  -3  -6  10     1585.70     1600.42     37.88 o 
  -2  -6  10      655.90      598.06     19.60 o 
  -1  -6  10      436.67      430.65     16.50 o 
   0  -6  10     1067.72     1051.01     29.49 o 
   1  -6  10        7.88       14.20      7.97 o 
   2  -6  10     1203.20     1252.74     40.22 o 
   3  -6  10      107.32       66.72     16.88 o 
   4  -6  10      466.63      513.78     35.70 o 
   5  -6  10      309.99      268.89     29.15 o 
  -8  -5  10      445.01      429.21     34.30 o 
  -7  -5  10      101.78      142.62     23.51 o 
  -6  -5  10      592.57      622.44     26.31 o 
  -5  -5  10      280.63      289.01     15.62 o 
  -4  -5  10      856.66      898.25     25.27 o 
  -3  -5  10     1860.03     1974.55     41.61 o 
  -2  -5  10       71.11       76.49      8.34 o 
  -1  -5  10     2056.34     2000.87     60.48 o 
   0  -5  10      290.59      271.34     15.79 o 
   1  -5  10      824.67      853.39     25.46 o 
   2  -5  10      654.09      613.78     27.18 o 
   3  -5  10      211.67      180.82     23.53 o 
   4  -5  10     1140.72     1182.61     49.49 o 
   5  -5  10        3.56       26.08     15.96 o 
   6  -5  10      594.64      563.39     39.16 o 
  -8  -4  10      314.70      276.68     23.55 o 
  -7  -4  10      140.31      174.72     28.84 o 
  -6  -4  10      951.84      961.90     37.50 o 
  -5  -4  10        0.14       22.09      8.25 o 
  -4  -4  10     2510.89     2575.61     41.94 o 
  -3  -4  10       32.52       63.24     11.22 o 
  -2  -4  10     2623.65     2732.21     42.94 o 
  -1  -4  10     1254.05     1229.43     30.46 o 
   0  -4  10      503.31      535.74     23.54 o 
   1  -4  10     2384.83     2379.54     49.06 o 
   2  -4  10        2.94       13.22      7.02 o 
   3  -4  10     1306.56     1335.56     48.42 o 
   4  -4  10      293.51      215.21     21.80 o 
   5  -4  10      626.66      641.45     37.70 o 
   6  -4  10      431.77      374.06     42.61 o 
   7  -4  10       93.73       91.48     21.72 o 
  -8  -3  10        3.96        0.63     14.49 o 
  -7  -3  10      866.29      840.46     36.04 o 
  -6  -3  10      191.48      170.89     18.46 o 
  -5  -3  10      492.18      515.58     20.87 o 
  -4  -3  10      422.06      426.17     18.79 o 
  -3  -3  10      877.78      870.82     32.65 o 
  -2  -3  10     2349.20     2431.07     58.85 o 
  -1  -3  10        0.40       -2.88      6.41 o 
   0  -3  10     2250.66     2197.36     38.97 o 
   1  -3  10      621.49      574.71     20.29 o 
   2  -3  10     1465.15     1505.01     37.52 o 
   3  -3  10     1347.86     1293.38     27.74 o 
   4  -3  10      295.71      303.09     17.60 o 
   5  -3  10      946.11      952.98     47.83 o 
   6  -3  10        4.85       18.40     15.24 o 
   7  -3  10      704.75      674.69     34.32 o 
   8  -3  10      133.48      116.15     31.51 o 
  -8  -2  10      293.37      292.17     23.68 o 
  -7  -2  10      479.87      471.18     27.95 o 
  -6  -2  10      223.01      243.70     20.68 o 
  -5  -2  10     1528.03     1536.32     34.85 o 
  -4  -2  10       29.18       14.09     15.24 o 
  -3  -2  10     1713.67     1759.70     41.41 o 
  -2  -2  10      194.60      209.36     11.25 o 
  -1  -2  10     1491.43     1523.51     27.12 o 
   0  -2  10     1159.38     1132.90     26.38 o 
   1  -2  10      407.89      392.14     16.29 o 
   2  -2  10     1903.49     1937.09     36.54 o 
   3  -2  10       16.68       -0.39      9.66 o 
   4  -2  10     1885.45     1886.43     38.19 o 
   5  -2  10      407.93      377.59     17.06 o 
   6  -2  10      812.36      825.44     36.39 o 
   7  -2  10      671.18      644.44     31.46 o 
   8  -2  10      113.40      104.41     16.44 o 
  -8  -1  10      444.84      461.84     39.02 o 
  -7  -1  10        0.21       11.25     12.80 o 
  -6  -1  10      911.89      842.39     41.18 o 
  -5  -1  10      333.31      334.05     16.97 o 
  -4  -1  10      717.42      706.27     23.35 o 
  -3  -1  10     1378.20     1347.31     38.95 o 
  -2  -1  10      338.77      313.30     26.84 o 
  -1  -1  10     2521.04     2455.94     45.11 o 
   0  -1  10        5.30        5.44      6.79 o 
   1  -1  10     1769.78     1754.66     32.92 o 
   2  -1  10      648.69      614.62     19.79 o 
   3  -1  10      798.33      794.02     23.07 o 
   4  -1  10     1590.55     1600.10     33.48 o 
   5  -1  10       94.91      104.64     11.86 o 
   6  -1  10     1605.04     1673.11     46.04 o 
   7  -1  10       16.60       16.17     12.57 o 
   8  -1  10      848.21      902.94     36.80 o 
   9  -1  10      224.88      178.61     20.43 o 
  -8   0  10       67.04       65.83     16.63 o 
  -7   0  10      281.65      321.56     23.47 o 
  -6   0  10      719.60      710.99     38.48 o 
  -5   0  10      225.83      252.92     15.72 o 
  -4   0  10     1786.09     1774.05     36.84 o 
  -3   0  10       19.72       34.97      9.30 o 
  -2   0  10     3222.81     3253.39     55.71 o 
  -1   0  10      789.39      862.92     24.05 o 
   0   0  10      958.42      953.36     35.00 o 
   1   0  10     1869.43     1927.35     32.83 o 
   2   0  10       92.54      100.87      9.45 o 
   3   0  10     2682.07     2852.30     56.24 o 
   4   0  10       36.67        8.64      7.25 o 
   5   0  10     1899.01     1916.80     37.26 o 
   6   0  10      805.20      743.38     23.41 o 
   7   0  10      725.62      765.45     32.13 o 
   8   0  10      617.36      634.64     31.24 o 
   9   0  10       35.48       62.13     15.42 o 
  -8   1  10       14.40       18.95     13.88 o 
  -7   1  10      466.29      481.30     28.75 o 
  -6   1  10       41.33       50.97     13.36 o 
  -5   1  10      962.77      979.07     28.44 o 
  -4   1  10      439.70      437.21     18.74 o 
  -3   1  10      853.41      923.64     28.67 o 
  -2   1  10     2458.15     2508.09     47.24 o 
  -1   1  10      241.94      240.93     15.28 o 
   0   1  10     1998.02     2104.10     45.73 o 
   1   1  10      113.65      122.81     12.80 o 
   2   1  10     2816.47     2768.78     46.06 o 
   3   1  10     1974.63     2089.15     46.90 o 
   4   1  10     1182.15     1165.28     27.76 o 
   5   1  10     1380.60     1463.26     41.66 o 
   6   1  10      229.40      230.01     14.23 o 
   7   1  10     1780.20     1747.44     53.27 o 
   8   1  10       45.94       25.56     12.18 o 
   9   1  10      732.42      751.49     34.17 o 
  10   1  10      234.17      239.88     23.69 o 
  -7   2  10      244.67      205.74     20.56 o 
  -6   2  10      280.02      309.63     22.86 o 
  -5   2  10      802.75      761.35     25.35 o 
  -4   2  10       49.07       52.59     13.74 o 
  -3   2  10     1528.15     1528.21     36.98 o 
  -2   2  10       25.89       39.72      9.20 o 
  -1   2  10     2315.94     2293.78     43.79 o 
   0   2  10      878.76      888.97     29.59 o 
   1   2  10     1208.58     1173.69     33.86 o 
   2   2  10     2607.14     2789.47     80.26 o 
   3   2  10      555.27      562.81     19.01 o 
   4   2  10     2710.64     2778.61     64.65 o 
   5   2  10       28.93       23.34     11.49 o 
   6   2  10     2467.18     2414.15     54.29 o 
   7   2  10      551.20      557.45     21.58 o 
   8   2  10      571.69      587.75     36.21 o 
   9   2  10      522.36      575.98     44.65 o 
  10   2  10       11.40       16.32     21.15 o 
  -7   3  10        1.78       20.80     19.18 o 
  -6   3  10      826.96      874.36     34.58 o 
  -5   3  10       53.90       53.86     11.39 o 
  -4   3  10      725.13      752.26     24.73 o 
  -3   3  10     1094.14     1038.38     25.62 o 
  -2   3  10      466.60      479.57     19.97 o 
  -1   3  10     1650.19     1637.11     34.68 o 
   0   3  10       48.48       52.79     14.45 o 
   1   3  10     1970.44     2079.59     77.59 o 
   2   3  10      141.57      163.47     14.19 o 
   3   3  10     3899.61     4065.02     82.01 o 
   4   3  10     1506.35     1544.06     39.27 o 
   5   3  10      488.98      479.00     21.96 o 
   6   3  10     1979.88     2065.68     42.66 o 
   7   3  10       74.63       88.51     10.93 o 
   8   3  10     1722.87     1715.50     52.16 o 
   9   3  10       28.92       16.96     12.53 o 
  10   3  10      595.17      669.11     58.05 o 
  -6   4  10      369.97      398.29     34.28 o 
  -5   4  10      280.19      300.86     23.19 o 
  -4   4  10     1137.89     1112.45     39.24 o 
  -3   4  10        5.13       26.23     12.78 o 
  -2   4  10     1948.23     1930.76    105.87 o 
  -1   4  10      100.77       80.62     15.19 o 
   0   4  10     1490.38     1451.21     49.00 o 
   1   4  10      539.09      543.60     47.00 o 
   2   4  10      996.98      987.15     31.48 o 
   3   4  10     1422.05     1383.76     37.76 o 
   4   4  10       51.19       56.65     11.62 o 
   5   4  10     2174.95     2072.23     76.20 o 
   6   4  10      297.75      299.96     18.67 o 
   7   4  10     1387.63     1434.54     42.11 o 
   8   4  10      579.29      583.40     25.88 o 
   9   4  10      191.94      173.64     21.72 o 
  10   4  10      568.25      604.75     37.46 o 
  -5   5  10      590.70      621.37     40.61 o 
  -4   5  10      132.45       98.87     15.46 o 
  -3   5  10     1165.47     1158.53     37.41 o 
  -2   5  10     1274.20     1205.34     38.04 o 
  -1   5  10      513.08      496.39     31.40 o 
   0   5  10     1203.60     1111.45     52.23 o 
   1   5  10       70.75       31.55     14.73 o 
   2   5  10     2483.75     2551.67     57.22 o 
   3   5  10       85.90       85.71     11.83 o 
   4   5  10     2521.34     2547.03     59.38 o 
   5   5  10     1259.63     1206.50     35.96 o 
   6   5  10      673.06      696.28     32.90 o 
   7   5  10     1813.60     1790.62     63.70 o 
   8   5  10       20.93       27.83     11.25 o 
   9   5  10      900.76      927.73     32.76 o 
  10   5  10       47.09       19.85     15.17 o 
  -4   6  10      180.10      188.31     24.32 o 
  -3   6  10      690.10      649.82     26.43 o 
  -2   6  10       23.58       33.00     13.23 o 
  -1   6  10     1326.74     1252.52     40.72 o 
   0   6  10      134.61      140.76     20.52 o 
   1   6  10     1181.82     1111.70     46.57 o 
   2   6  10      751.90      772.46     38.80 o 
   3   6  10      558.34      499.82     23.52 o 
   4   6  10     2236.06     2308.31     64.14 o 
   5   6  10       62.19       50.16     11.22 o 
   6   6  10     2323.37     2287.38     50.10 o 
   7   6  10       97.70      113.34     13.40 o 
   8   6  10      851.24      845.52     31.42 o 
   9   6  10      459.06      450.26     24.11 o 
  10   6  10      172.99      165.75     21.76 o 
  -3   7  10       71.08       27.22     18.45 o 
  -2   7  10      627.76      631.47     31.38 o 
  -1   7  10      624.66      571.53     29.85 o 
   0   7  10      157.01      155.58     21.40 o 
   1   7  10     1343.47     1289.93     52.59 o 
   2   7  10       19.04        7.69     15.78 o 
   3   7  10     2236.34     2313.47     68.20 o 
   4   7  10      226.92      223.59     16.83 o 
   5   7  10     1282.27     1262.51     39.84 o 
   6   7  10      832.65      820.22     30.83 o 
   7   7  10      397.86      389.76     22.28 o 
   8   7  10     1224.59     1162.41     37.35 o 
   9   7  10       12.85        8.64      9.05 o 
  10   7  10      596.23      608.29     28.63 o 
  -2   8  10      545.18      564.36     37.38 o 
   0   8  10     1012.23      986.19     43.24 o 
   1   8  10      116.00       91.63     19.25 o 
   2   8  10      723.81      643.21     39.10 o 
   3   8  10      990.24     1008.82     56.67 o 
   4   8  10      290.29      269.63     27.40 o 
   5   8  10     1281.06     1328.64    121.00 o 
   6   8  10        1.15      -16.01     16.79 o 
   7   8  10      843.24      865.04     43.44 o 
   8   8  10      156.54      145.48     25.00 o 
   9   8  10      508.21      516.83     27.45 o 
   0   9  10      575.22      555.41     32.95 o 
   1   9  10      371.43      322.34     25.38 o 
   2   9  10      928.45      994.33     50.42 o 
   3   9  10        6.41        1.84     26.27 o 
   4   9  10     1131.16     1125.77     65.44 o 
   5   9  10      171.20      120.81     22.41 o 
   6   9  10      592.61      573.20     38.46 o 
   7   9  10      610.64      615.19     31.43 o 
   8   9  10      142.20      151.51     18.31 o 
   2  10  10      132.41      126.03     19.71 o 
   3  10  10      543.36      503.18     40.49 o 
   4  10  10      663.05      681.36     44.66 o 
   5  10  10      137.19       91.65     22.48 o 
   6  10  10      704.42      693.34     44.06 o 
   7  10  10        9.86       -6.85     15.02 o 
  -2  -8  11      622.51      583.92     25.71 o 
  -5  -7  11      465.61      432.47     22.83 o 
  -4  -7  11       34.08       45.91     18.61 o 
  -3  -7  11      760.47      729.99     31.08 o 
  -2  -7  11        8.81       -2.45     10.57 o 
  -1  -7  11      821.73      855.65     29.46 o 
   0  -7  11      583.15      522.41     28.54 o 
   1  -7  11      397.68      477.52     32.22 o 
   2  -7  11      677.20      675.98     32.93 o 
  -6  -6  11      746.40      710.69     33.07 o 
  -5  -6  11        9.84       19.65     10.10 o 
  -4  -6  11      632.44      637.02     22.88 o 
  -3  -6  11      370.06      345.99     16.57 o 
  -2  -6  11      436.04      408.58     20.26 o 
  -1  -6  11      764.58      748.50     26.57 o 
   0  -6  11       22.85       38.01      9.75 o 
   1  -6  11      715.09      743.44     32.26 o 
   2  -6  11       44.24       26.59     18.09 o 
   3  -6  11      512.70      464.41     33.99 o 
  -7  -5  11      687.73      690.79     54.53 o 
  -6  -5  11      206.88      220.07     21.97 o 
  -5  -5  11      450.38      463.25     19.64 o 
  -4  -5  11     1201.82     1247.59     30.78 o 
  -3  -5  11       79.91       88.12      8.80 o 
  -2  -5  11     1097.86     1075.02     24.30 o 
  -1  -5  11       50.65       35.94      9.03 o 
   0  -5  11     1046.69     1073.00     33.95 o 
   1  -5  11      484.35      486.59     23.56 o 
   2  -5  11      595.28      664.21     68.89 o 
   3  -5  11      681.48      629.74     36.40 o 
   4  -5  11        9.76       28.80     14.49 o 
   5  -5  11      524.38      539.60     36.77 o 
  -7  -4  11      363.85      393.95     27.36 o 
  -6  -4  11      152.59      196.66     21.42 o 
  -5  -4  11      789.22      837.14     28.21 o 
  -4  -4  11       21.44       26.14     10.49 o 
  -3  -4  11     1314.47     1384.71     35.60 o 
  -2  -4  11      754.36      789.80     29.36 o 
  -1  -4  11      271.30      270.10     15.15 o 
   0  -4  11     1007.73     1015.60     28.44 o 
   1  -4  11        9.23       23.57     10.30 o 
   2  -4  11     1479.30     1528.89     37.93 o 
   3  -4  11      116.47       90.57     20.99 o 
   4  -4  11      734.89      772.95     40.53 o 
   5  -4  11      293.87      266.38     25.74 o 
   6  -4  11      194.66      182.87     25.11 o 
  -7  -3  11        5.50       18.36     13.38 o 
  -6  -3  11      717.96      745.80     36.79 o 
  -5  -3  11      431.67      445.71     20.69 o 
  -4  -3  11      631.22      664.03     24.72 o 
  -3  -3  11     1048.64     1038.38     35.96 o 
  -2  -3  11       11.86       20.73      7.90 o 
  -1  -3  11     1365.44     1371.47     31.01 o 
   0  -3  11      403.45      341.45     16.32 o 
   1  -3  11     1393.36     1384.96     32.71 o 
   2  -3  11      702.60      659.26     22.94 o 
   3  -3  11      531.90      500.06     20.85 o 
   4  -3  11     1010.64      999.88     29.15 o 
   5  -3  11       16.30        6.31     21.15 o 
   6  -3  11      529.51      501.56     28.21 o 
   7  -3  11       26.93       12.56     16.58 o 
  -7  -2  11      174.97      219.80     21.82 o 
  -6  -2  11      471.71      452.66     26.95 o 
  -5  -2  11        5.44       13.18      9.05 o 
  -4  -2  11      672.53      690.75     24.63 o 
  -3  -2  11      173.82      186.33     15.64 o 
  -2  -2  11      996.75     1043.64     33.45 o 
  -1  -2  11     1347.26     1305.15     44.81 o 
   0  -2  11      127.65      127.65     10.47 o 
   1  -2  11     1978.90     1968.53     37.92 o 
   2  -2  11        1.09       -1.17     13.76 o 
   3  -2  11     2183.78     2261.87     42.74 o 
   4  -2  11      233.65      199.47     15.70 o 
   5  -2  11      734.99      739.05     35.59 o 
   6  -2  11      328.84      314.29     22.49 o 
   7  -2  11      200.89      187.02     19.54 o 
  -7  -1  11      512.46      522.62     29.89 o 
  -6  -1  11       83.65       97.39     20.21 o 
  -5  -1  11      863.94      955.55     29.19 o 
  -4  -1  11      488.77      502.41     20.89 o 
  -3  -1  11      299.17      283.28     18.40 o 
  -2  -1  11     1524.70     1511.67     42.24 o 
  -1  -1  11        3.60       20.27      9.08 o 
   0  -1  11     2127.60     2106.78     45.82 o 
   1  -1  11      191.18      210.58     12.69 o 
   2  -1  11     1460.91     1434.21     32.02 o 
   3  -1  11     1270.48     1266.28     30.65 o 
   4  -1  11      385.65      407.57     18.28 o 
   5  -1  11     1595.41     1528.73     35.04 o 
   6  -1  11        9.00      -13.59     14.45 o 
   7  -1  11      798.73      792.69     34.82 o 
   8  -1  11       79.60       65.69     16.14 o 
  -7   0  11      273.00      240.13     22.76 o 
  -6   0  11       99.65      121.69     17.69 o 
  -5   0  11      910.87      933.68     28.83 o 
  -4   0  11       11.24       -3.66     12.23 o 
  -3   0  11     1525.07     1566.18     46.51 o 
  -2   0  11      438.23      475.75     22.62 o 
  -1   0  11     1461.44     1502.45     60.79 o 
   0   0  11     1122.56     1133.53     70.07 o 
   1   0  11      567.99      563.04     18.39 o 
   2   0  11     2865.16     2945.81     54.08 o 
   3   0  11        2.65       11.01      7.31 o 
   4   0  11     2108.54     2107.86     45.10 o 
   5   0  11      335.08      319.32     16.75 o 
   6   0  11      697.27      692.63     23.78 o 
   7   0  11      639.38      598.03     29.68 o 
   8   0  11      110.39      107.24     16.53 o 
  -7   1  11        4.35       18.93     13.35 o 
  -6   1  11      680.91      687.77     32.35 o 
  -5   1  11      152.92      125.37     13.17 o 
  -4   1  11      634.85      656.99     23.92 o 
  -3   1  11      684.98      699.72     32.98 o 
  -2   1  11      344.51      343.18     19.28 o 
  -1   1  11     2145.92     2208.68     45.60 o 
   0   1  11        0.02      -11.00     11.00 o 
   1   1  11     1542.08     1607.00     49.72 o 
   2   1  11      427.00      455.09     17.01 o 
   3   1  11     1988.82     1995.21     45.42 o 
   4   1  11     1061.07     1139.05     29.02 o 
   5   1  11      546.04      519.51     25.74 o 
   6   1  11     1309.02     1296.68     32.43 o 
   7   1  11        3.60        1.88     12.02 o 
   8   1  11      584.73      642.87     42.79 o 
   9   1  11       58.46       66.36     15.99 o 
  -6   2  11      514.82      512.02     28.61 o 
  -5   2  11      109.22      108.90     12.57 o 
  -4   2  11      772.91      788.75     26.01 o 
  -3   2  11        6.04        7.43      9.33 o 
  -2   2  11     1496.49     1512.47     37.22 o 
  -1   2  11      357.01      370.38     18.72 o 
   0   2  11      830.68      889.60     40.74 o 
   1   2  11     1359.19     1376.13     55.83 o 
   2   2  11      374.01      358.70     20.78 o 
   3   2  11     3333.44     3455.25    110.47 o 
   4   2  11        3.48       12.67      7.62 o 
   5   2  11     1598.48     1630.76     36.50 o 
   6   2  11      209.72      222.95     18.57 o 
   7   2  11      880.64      879.40     27.57 o 
   8   2  11      615.91      643.61     31.51 o 
   9   2  11       89.30       77.41     18.38 o 
  -6   3  11       11.78       17.39     19.58 o 
  -5   3  11      664.82      676.14     49.12 o 
  -4   3  11       91.17       49.76     13.36 o 
  -3   3  11      382.76      366.09     49.29 o 
  -2   3  11      729.26      751.34     37.63 o 
  -1   3  11      408.82      368.06     27.01 o 
   0   3  11     2171.60     2230.94    148.97 o 
   1   3  11       84.13       84.63     12.00 o 
   2   3  11     2228.68     2134.36     59.99 o 
   3   3  11      626.31      676.29     36.76 o 
   4   3  11     1007.29     1034.32     46.17 o 
   5   3  11     1156.41     1179.24     36.13 o 
   6   3  11      113.98      101.93     12.96 o 
   7   3  11     1569.23     1655.22     45.51 o 
   8   3  11       23.34       36.30     13.93 o 
   9   3  11      477.54      504.26     29.02 o 
  -5   4  11      348.85      341.63     33.38 o 
  -4   4  11       40.98       23.96     13.37 o 
  -3   4  11      849.22      805.12     43.57 o 
  -2   4  11        5.99       -7.20     14.08 o 
  -1   4  11     1286.17     1302.69     49.77 o 
   0   4  11      318.31      345.72     66.12 o 
   1   4  11     1102.23     1101.02     96.47 o 
   2   4  11     2204.74     2246.83     51.17 o 
   3   4  11      311.84      287.20     19.51 o 
   4   4  11     2359.23     2361.94     83.50 o 
   5   4  11      125.51      125.02     14.14 o 
   6   4  11     1134.18     1158.38     36.88 o 
   7   4  11      391.94      407.11     22.76 o 
   8   4  11      613.84      644.76     35.76 o 
   9   4  11      486.51      478.92     33.45 o 
  -4   5  11      271.15      258.02     22.88 o 
  -3   5  11      229.06      184.59     22.81 o 
  -2   5  11      461.22      455.87     25.46 o 
  -1   5  11      727.74      704.19     44.50 o 
   0   5  11      433.40      425.45     30.48 o 
   1   5  11     1650.46     1649.66     57.03 o 
   2   5  11       17.37       63.85     18.81 o 
   3   5  11     1826.87     1910.30     65.89 o 
   4   5  11      578.97      610.05     27.31 o 
   5   5  11      668.39      651.01     27.99 o 
   6   5  11     1007.83     1068.96     35.34 o 
   7   5  11      147.25      127.90     15.32 o 
   8   5  11      955.60      912.50     33.85 o 
   9   5  11       39.16       31.43     17.05 o 
  -3   6  11       37.11       32.84     17.32 o 
  -2   6  11      772.89      767.47     33.69 o 
  -1   6  11       55.55       39.30     15.17 o 
   0   6  11      931.79      879.09     44.14 o 
   1   6  11      371.66      388.99     30.27 o 
   2   6  11     1084.73     1091.87     48.62 o 
   3   6  11     1532.47     1566.80     42.90 o 
   4   6  11      156.42      130.85     14.81 o 
   5   6  11     1686.09     1664.96     45.10 o 
   6   6  11        4.66       -4.24     10.88 o 
   7   6  11     1037.10     1111.79     40.59 o 
   8   6  11      199.15      218.69     18.56 o 
   9   6  11      225.43      217.98     25.28 o 
  -2   7  11      169.15      163.24     19.49 o 
  -1   7  11      323.76      306.59     23.74 o 
   0   7  11      682.72      656.84     39.96 o 
   1   7  11       30.70       20.77     15.36 o 
   2   7  11     1376.93     1431.45     67.10 o 
   3   7  11       86.47      104.00     22.40 o 
   4   7  11     1038.77     1045.89     35.66 o 
   5   7  11      461.59      438.05     23.71 o 
   6   7  11      411.36      385.15     22.53 o 
   7   7  11      706.66      706.52     33.82 o 
   8   7  11       52.21       37.04     12.04 o 
   9   7  11      725.32      731.71     31.62 o 
  -1   8  11      721.82      745.16     36.92 o 
   0   8  11       44.79       28.10     15.43 o 
   1   8  11      658.65      637.50     40.71 o 
   2   8  11      337.17      311.71     46.52 o 
   3   8  11      280.20      216.90     26.64 o 
   4   8  11      920.91      923.78     47.07 o 
   5   8  11       38.63       39.75     17.98 o 
   6   8  11      640.89      612.99     38.52 o 
   7   8  11       59.78       35.05     17.24 o 
   8   8  11      543.61      561.22     63.71 o 
   1   9  11      574.67      558.75     42.79 o 
   2   9  11       44.53       38.43     20.98 o 
   3   9  11      601.47      577.85     38.91 o 
   4   9  11      123.05      108.13     30.42 o 
   5   9  11      458.10      404.43     47.75 o 
   6   9  11      310.64      269.11     28.56 o 
   7   9  11      146.69      148.64     22.38 o 
  -4  -6  12      158.32      163.13     15.92 o 
  -3  -6  12      284.17      313.39     24.27 o 
  -2  -6  12      514.32      482.94     21.70 o 
  -1  -6  12       85.69      103.01     14.28 o 
   0  -6  12      738.26      733.92     30.65 o 
   1  -6  12       28.26       34.33     16.01 o 
   2  -6  12      467.87      454.50     50.63 o 
  -5  -5  12      320.62      346.19     25.68 o 
  -4  -5  12       31.33       24.39     11.42 o 
  -3  -5  12      856.35      892.47     34.57 o 
  -2  -5  12        0.26      -12.64     12.64 o 
  -1  -5  12      861.38      850.28     28.21 o 
   0  -5  12      173.59      139.93     15.37 o 
   1  -5  12      364.28      392.61     28.48 o 
   2  -5  12      281.79      217.45     22.39 o 
   3  -5  12      108.40      110.86     19.85 o 
  -6  -4  12      595.69      569.38     38.76 o 
  -5  -4  12       94.60       82.83     15.75 o 
  -4  -4  12      471.44      531.86     23.84 o 
  -3  -4  12      383.81      358.61     20.04 o 
  -2  -4  12      444.58      483.81     31.54 o 
  -1  -4  12      836.90      824.78     26.40 o 
   0  -4  12      110.62      107.29     11.62 o 
   1  -4  12     1229.61     1235.23     33.54 o 
   2  -4  12        6.20       -8.88     10.96 o 
   3  -4  12      630.93      611.67     35.11 o 
   4  -4  12      187.88      172.46     22.00 o 
   5  -4  12      257.03      243.78     27.59 o 
  -6  -3  12      213.77      221.81     23.63 o 
  -5  -3  12      163.94      166.31     19.81 o 
  -4  -3  12      746.59      777.92     33.24 o 
  -3  -3  12       58.40       76.70     13.06 o 
  -2  -3  12     1260.63     1303.07     61.43 o 
  -1  -3  12      113.03       96.65     14.79 o 
   0  -3  12      934.90      949.54     27.65 o 
   1  -3  12      533.32      479.91     20.73 o 
   2  -3  12      573.74      574.52     22.65 o 
   3  -3  12      676.92      643.52     24.71 o 
   4  -3  12       72.99       38.66     13.99 o 
   5  -3  12      424.43      395.14     29.08 o 
   6  -3  12        1.49       -4.88     23.73 o 
  -6  -2  12       72.33      113.90     24.18 o 
  -5  -2  12      833.66      852.89     36.30 o 
  -4  -2  12       98.57      109.29     13.39 o 
  -3  -2  12      788.87      834.47     31.54 o 
  -2  -2  12      615.09      671.78     28.89 o 
  -1  -2  12      573.00      625.79     40.43 o 
   0  -2  12     1503.72     1555.47     59.62 o 
   1  -2  12       88.18       99.71     11.40 o 
   2  -2  12     1441.13     1454.89     42.52 o 
   3  -2  12       73.67       83.73     12.87 o 
   4  -2  12      829.37      854.12     27.48 o 
   5  -2  12      330.63      297.88     23.54 o 
   6  -2  12      281.12      241.03     21.02 o 
  -6  -1  12      383.57      361.36     26.11 o 
  -5  -1  12      273.72      261.55     21.77 o 
  -4  -1  12      258.16      259.96     16.88 o 
  -3  -1  12      713.58      751.59     31.87 o 
  -2  -1  12       74.47       59.85     14.00 o 
  -1  -1  12     1879.71     2048.06    253.48 o 
   0  -1  12       69.36       71.47     23.77 o 
   1  -1  12     1515.94     1490.36     50.47 o 
   2  -1  12      548.80      544.93     20.77 o 
   3  -1  12      459.22      465.25     20.06 o 
   4  -1  12      769.77      738.79     25.36 o 
   5  -1  12       14.29       17.41      9.65 o 
   6  -1  12      600.72      638.67     30.93 o 
   7  -1  12       44.06       32.68     13.87 o 
  -6   0  12      385.01      364.02     26.62 o 
  -5   0  12       22.77       23.88     14.09 o 
  -4   0  12      766.54      804.50     29.89 o 
  -3   0  12       47.49       43.61     11.29 o 
  -2   0  12     1082.97     1147.89     35.88 o 
  -1   0  12      657.88      655.69     37.64 o 
   0   0  12      821.28      835.91     50.68 o 
   1   0  12     1251.70     1273.01     48.13 o 
   2   0  12       82.86       77.10     10.66 o 
   3   0  12     1573.55     1647.56     35.65 o 
   4   0  12      167.40      157.15     13.18 o 
   5   0  12      864.26      832.58     30.06 o 
   6   0  12      449.81      434.03     28.23 o 
   7   0  12      238.39      249.98     22.06 o 
   8   0  12      428.27      454.38     28.93 o 
  -6   1  12       67.60       69.29     20.81 o 
  -5   1  12      400.16      412.71     25.02 o 
  -4   1  12      391.14      389.96     20.16 o 
  -3   1  12      195.01      204.11     22.65 o 
  -2   1  12     1267.33     1323.72     37.73 o 
  -1   1  12       66.44       62.52     15.34 o 
   0   1  12     1396.23     1397.15     41.51 o 
   1   1  12       96.16       85.20     13.82 o 
   2   1  12     1389.84     1386.99     45.88 o 
   3   1  12     1041.54     1095.22     28.73 o 
   4   1  12      324.15      352.82     20.67 o 
   5   1  12      543.70      588.45     22.62 o 
   7   1  12      674.61      775.74     37.95 o 
   8   1  12       47.33       54.54     15.64 o 
  -5   2  12      478.88      478.21     37.03 o 
  -4   2  12       33.41       19.68     19.79 o 
  -3   2  12      670.28      639.26     65.47 o 
  -2   2  12      219.65      194.08     21.76 o 
  -1   2  12     1202.16     1161.51     46.82 o 
   0   2  12     1002.77     1023.12     83.89 o 
   1   2  12      336.64      303.67     20.20 o 
   2   2  12     1471.24     1512.06     42.89 o 
   3   2  12       17.45       37.79     12.03 o 
   4   2  12     2139.05     2180.77     55.66 o 
   5   2  12       74.33       73.28     10.84 o 
   6   2  12      900.24      959.97     53.79 o 
   7   2  12      280.29      291.76     21.85 o 
   8   2  12      179.32      195.46     21.65 o 
  -5   3  12       24.40       13.31     19.12 o 
  -4   3  12      479.86      470.74     27.78 o 
  -3   3  12      407.38      439.97     31.73 o 
  -2   3  12      328.05      308.94     27.50 o 
  -1   3  12     1273.56     1315.66     93.49 o 
   1   3  12     1516.06     1567.93     48.14 o 
   2   3  12      279.92      280.69     20.22 o 
   3   3  12     1597.89     1618.97     68.34 o 
   4   3  12      806.22      836.89     44.37 o 
   5   3  12       76.90       86.02     13.62 o 
   6   3  12     1045.87     1059.59     36.31 o 
   7   3  12        0.66       -3.25      9.83 o 
   8   3  12      811.89      852.05     36.05 o 
  -4   4  12      240.28      237.56     22.31 o 
  -3   4  12        6.44      -11.37     16.07 o 
  -2   4  12     1192.74     1146.29     50.44 o 
  -1   4  12      149.00      147.65     21.80 o 
   0   4  12     1232.51     1246.27     92.34 o 
   1   4  12      811.41      866.75     54.80 o 
   2   4  12      188.52      169.47     16.76 o 
   3   4  12     1321.37     1325.13     59.86 o 
   4   4  12       45.09       10.59     11.46 o 
   5   4  12      985.98      954.20     49.52 o 
   6   4  12      135.45      140.31     15.86 o 
   7   4  12      420.37      407.60     24.05 o 
   8   4  12      421.95      454.49     34.12 o 
  -3   5  12      376.40      391.33     32.35 o 
  -2   5  12      484.85      509.74     36.65 o 
  -1   5  12      244.33      230.23     26.39 o 
   0   5  12     1113.42     1128.64    115.09 o 
   1   5  12        5.44        4.69     13.89 o 
   2   5  12     1238.78     1305.05    118.57 o 
   3   5  12      152.86      165.19     19.24 o 
   4   5  12      570.40      527.10     26.31 o 
   5   5  12      729.72      752.12     34.63 o 
   6   5  12      120.57      102.87     14.93 o 
   7   5  12      790.00      839.09     36.02 o 
   8   5  12        0.04       -5.79     16.91 o 
  -2   6  12       11.96      -18.49     18.49 o 
  -1   6  12      816.04      832.43     35.97 o 
   0   6  12      130.39      110.27     21.41 o 
   1   6  12      525.30      524.52     35.66 o 
   2   6  12      686.64      714.87     41.02 o 
   3   6  12      150.26      160.61     33.65 o 
   4   6  12      924.51      971.38     35.76 o 
   5   6  12        0.20        0.75     11.53 o 
   6   6  12      824.53      781.20     38.05 o 
   7   6  12      148.47      154.52     17.34 o 
   8   6  12      340.37      350.23     33.22 o 
  -1   7  12      367.68      372.14     26.59 o 
   0   7  12       41.65       33.43     16.85 o 
   1   7  12      671.95      679.91     42.05 o 
   2   7  12        9.38        2.78     16.55 o 
   3   7  12      857.57      816.54     45.05 o 
   4   7  12      299.24      292.83     29.58 o 
   5   7  12      486.32      468.50     26.12 o 
   6   7  12      646.75      659.56     30.50 o 
   7   7  12      106.22       95.54     17.34 o 
   1   8  12      193.11      142.20     31.23 o 
   2   8  12      181.14      165.13     26.02 o 
   3   8  12      563.04      508.78     38.25 o 
   4   8  12       31.71       31.90     17.50 o 
   5   8  12      778.42      737.98     43.72 o 
   6   8  12       10.45       29.46     22.58 o 
  -3  -5  13        5.29       18.78     12.09 o 
  -2  -5  13      587.44      601.69     29.31 o 
  -1  -5  13       60.04       49.90     14.97 o 
   0  -5  13      358.45      373.41     32.29 o 
   1  -5  13      207.21      117.22     25.19 o 
  -4  -4  13      115.50      121.41     16.15 o 
  -3  -4  13      681.11      733.34     28.77 o 
  -2  -4  13      370.22      383.41     30.74 o 
  -1  -4  13      150.93      189.59     23.78 o 
   0  -4  13      474.94      479.86     27.85 o 
   1  -4  13        3.24       -2.60     15.82 o 
   2  -4  13      529.92      535.44     25.82 o 
   3  -4  13       32.75       -0.41     11.81 o 
  -4  -3  13       37.16       38.21     12.04 o 
  -3  -3  13      825.90      874.25     44.70 o 
  -2  -3  13        0.17       23.80     16.00 o 
  -1  -3  13      891.81      931.71     36.92 o 
   0  -3  13      196.13      180.80     27.44 o 
   1  -3  13      433.02      436.39     26.02 o 
   2  -3  13      497.47      472.70     22.11 o 
   3  -3  13      175.96      199.46     16.24 o 
   4  -3  13      616.37      625.74     31.12 o 
  -5  -2  13        1.02        9.99     14.62 o 
  -4  -2  13      586.08      618.30     26.20 o 
  -3  -2  13       65.38       57.30     16.81 o 
  -2  -2  13      511.35      569.22     50.90 o 
  -1  -2  13      652.11      784.48     45.69 o 
   0  -2  13       49.23       70.85     15.58 o 
   1  -2  13      748.61      797.47     33.79 o 
   2  -2  13        2.41        1.87     12.02 o 
   3  -2  13      699.54      717.22     26.20 o 
   4  -2  13      174.41      174.17     15.20 o 
   5  -2  13      382.87      369.50     24.89 o 
  -5  -1  13      258.82      308.88     25.00 o 
  -4  -1  13      473.02      502.21     23.84 o 
  -3  -1  13       99.38       88.88     13.83 o 
  -2  -1  13      942.79     1029.52     35.87 o 
  -1  -1  13       13.94        6.78     15.09 o 
   0  -1  13      914.97      849.89     50.72 o 
   1  -1  13      225.24      250.23     21.09 o 
   2  -1  13      444.77      471.60     26.60 o 
   3  -1  13      523.47      520.96     21.83 o 
   4  -1  13       98.51      109.04     12.85 o 
   5  -1  13      754.89      761.08     33.79 o 
   6  -1  13       14.44       23.65     15.84 o 
  -5   0  13      421.55      426.50     36.46 o 
  -4   0  13        3.62        4.60     10.70 o 
  -3   0  13      604.37      635.49     28.93 o 
  -2   0  13      261.24      279.62     19.88 o 
  -1   0  13      613.22      668.47     37.44 o 
   0   0  13      867.41      887.28     36.85 o 
   1   0  13       90.40      112.36     16.18 o 
   2   0  13      882.29      953.14     46.01 o 
   3   0  13       18.50       -1.38     13.85 o 
   4   0  13      645.46      669.07     33.45 o 
   5   0  13      157.54      148.34     17.58 o 
   6   0  13      272.78      248.62     30.46 o 
  -4   1  13      264.64      292.91     22.88 o 
  -3   1  13      576.85      578.08     68.57 o 
  -2   1  13       95.06       94.44     18.94 o 
  -1   1  13     1522.40     1543.43    172.26 o 
   0   1  13       26.21       21.10     14.66 o 
   1   1  13      798.09      839.63     46.10 o 
   2   1  13      374.17      347.70     29.07 o 
   3   1  13      450.02      471.85     27.56 o 
   4   1  13      787.77      774.88     34.28 o 
   5   1  13      128.93      108.41     13.47 o 
   6   1  13      569.58      613.06     36.13 o 
   7   1  13       17.00       31.66     17.43 o 
  -4   2  13      537.79      544.39     31.00 o 
  -3   2  13       18.86       50.31     16.55 o 
  -2   2  13      654.80      682.04     72.76 o 
  -1   2  13      319.84      325.47     28.30 o 
   0   2  13      498.80      486.75     33.69 o 
   1   2  13      749.93      730.90     33.30 o 
   2   2  13       62.89       48.09     12.56 o 
   3   2  13     1114.14     1154.28     61.81 o 
   4   2  13       50.59       68.43     16.33 o 
   5   2  13      476.26      464.15     21.26 o 
   6   2  13      107.10      114.40     12.79 o 
   7   2  13      295.07      262.36     21.96 o 
  -3   3  13      202.39      210.87     24.76 o 
  -2   3  13      595.67      584.51     37.19 o 
  -1   3  13       84.20       88.45     19.12 o 
   0   3  13      944.72      965.09     59.87 o 
   1   3  13       80.67       77.06     19.27 o 
   2   3  13      714.01      734.98     32.23 o 
   3   3  13      447.59      476.37     33.22 o 
   4   3  13      573.20      585.86     37.46 o 
   5   3  13      523.49      552.37     27.91 o 
   6   3  13       24.70       15.26     11.17 o 
   7   3  13      612.23      571.09     33.42 o 
  -3   4  13      452.73      465.23     53.62 o 
  -2   4  13       69.93       57.98     29.99 o 
  -1   4  13      473.03      452.67     34.80 o 
   0   4  13      258.38      302.36     47.41 o 
   1   4  13      234.48      238.95     25.31 o 
   2   4  13      649.74      718.10     31.88 o 
   3   4  13        9.29       12.98     14.92 o 
   4   4  13      804.04      807.90     38.63 o 
   5   4  13      173.36      158.09     18.08 o 
   6   4  13      280.99      291.26     21.69 o 
   7   4  13      238.63      250.10     21.23 o 
  -2   5  13      177.91      196.09     25.48 o 
  -1   5  13      619.02      597.00     40.01 o 
   0   5  13       19.07       15.55     16.71 o 
   1   5  13      666.96      695.11     41.44 o 
   2   5  13       98.77       89.88     35.08 o 
   3   5  13      639.32      665.69     31.36 o 
   4   5  13      274.83      259.85     21.09 o 
   5   5  13      163.77      160.05     18.05 o 
   6   5  13      484.51      475.53     33.35 o 
   7   5  13        5.09        7.86     12.48 o 
   0   6  13      310.07      327.19     31.81 o 
   1   6  13      310.68      326.36     32.15 o 
   2   6  13      176.48      165.78     24.63 o 
   3   6  13      792.59      870.33     46.57 o 
   5   6  13      824.01      865.57     35.76 o 
   6   6  13       92.99      120.43     19.89 o 
   2   7  13      676.23      745.63     72.09 o 
   3   7  13      116.29       98.73     21.94 o 
   4   7  13      494.03      544.53     39.66 o 
   5   7  13      404.93      419.68     38.24 o 
  -2  -3  14      434.25      516.85     36.26 o 
  -1  -3  14       45.09       67.59     20.77 o 
   0  -3  14      345.74      399.02     26.70 o 
   1  -3  14      230.56      234.31     21.75 o 
  -2  -2  14      259.75      271.23     27.63 o 
  -1  -2  14      142.79      231.63     31.16 o 
   0  -2  14      529.27      590.28     32.39 o 
   1  -2  14        2.05        3.17     21.12 o 
   2  -2  14      778.12      791.08     35.72 o 
   3  -2  14       52.83       61.18     17.05 o 
  -3  -1  14      310.86      313.20     22.35 o 
  -2  -1  14        0.14      -14.25     23.33 o 
  -1  -1  14      509.78      546.06     38.18 o 
   0  -1  14      112.91       72.83     18.90 o 
   1  -1  14      416.75      463.49     33.95 o 
   2  -1  14      239.19      282.77     31.32 o 
   3  -1  14      117.65      144.97     18.60 o 
   4  -1  14      457.50      471.51     34.29 o 
  -3   0  14      112.26      110.65     21.42 o 
  -2   0  14      410.61      483.51     54.92 o 
  -1   0  14      373.33      379.85     31.93 o 
   0   0  14      157.09      169.11     22.99 o 
   1   0  14      525.54      518.13     28.67 o 
   2   0  14       27.72       22.42     12.91 o 
   3   0  14      630.90      647.19     32.09 o 
   4   0  14       66.19       62.94     15.80 o 
   5   0  14      255.09      264.70     55.36 o 
  -2   1  14      509.83      541.36     36.59 o 
   0   1  14      655.22      620.51     38.22 o 
   1   1  14       62.51       59.71     14.63 o 
   2   1  14      315.58      319.68     28.52 o 
   3   1  14      407.86      388.25     25.25 o 
   4   1  14       83.83       62.67     17.05 o 
   5   1  14      361.91      364.49     25.53 o 
  -2   2  14       95.07      122.98     28.64 o 
  -1   2  14      340.32      327.03     31.22 o 
   0   2  14      433.49      404.55     41.41 o 
   1   2  14       40.22       30.76     12.75 o 
   2   2  14      450.19      481.96     27.84 o 
   3   2  14        0.13       -6.14     13.43 o 
   4   2  14      678.61      692.97     33.03 o 
   5   2  14       93.62       97.35     15.93 o 
  -1   3  14      474.14      473.52     46.96 o 
   0   3  14        7.42      -14.72     17.32 o 
   1   3  14      412.09      419.43     34.30 o 
   2   3  14      207.21      209.18     21.10 o 
   3   3  14      295.87      287.14     22.91 o 
   4   3  14      469.28      481.00     28.44 o 
   5   3  14       41.89       48.92     16.79 o 
   0   4  14      250.34      243.57     35.04 o 
   1   4  14      495.01      489.03     72.41 o 
   2   4  14       16.34       17.17     30.66 o 
   3   4  14      580.23      572.86     30.36 o 
   5   4  14      437.39      503.26     31.46 o 
   1   5  14        9.39       24.96     18.39 o 
   2   5  14      411.05      428.33     34.54 o 
   3   5  14      210.46      222.53     22.05 o 
   4   5  14      191.82      190.02     19.97 o 
   5   5  14      317.02      290.46     23.23 o 
                                                 
